# Supplementary material for: More than a simple epithelial layer: multifunctional role of echinoderm coelomic epithelium
Source: Cell Tissue Res. 2022 Sep 9;390(2):207–27. doi: 10.1007/s00441-022-03678-x (PMC9630195; doi:10.1007/s00441-022-03678-x)
Supplement: Supplementary file 3 — Supplementary file3 Online Resource 3 Identified proteins in each biological replicate (A1E1, B1F1 and C1D1) using Information-Dependent Acquisition (IDA) and Sequential Window Acquisition of All Theoretical Mass Spectra (SWATH-MS) methods. (XLSX 62 KB) [file 441_2022_3678_MOESM3_ESM.xlsx]

## Sheet: IDA Rep A1E1
More than a simple epithelial layer: multifunctional role of echinoderm coelomic epithelium,Cell and Tissue Research, Silvia Guatelli1, Cinzia Ferrario1, 2, Francesco Bonasoro1, Sandra I. Anjo3, Bruno Manadas3, Maria Daniela Candia Carnevali1, Ana Varela Coelho*4, Michela Sugni*1, 2; Corresponding authors: michela.sugni@unimi.it, Department of Environmental Science and Policy-University of Milan,…
N	Accession	Name	Species	Unused	%Cov(95)	Peptides(95%)
1	PMI_000110-RA	PMI_000110-RA	Patiria miniata	62.58	4.771	31
2	PMI_001579-RA	PMI_001579-RA	Patiria miniata	60.28	15.13	30
3	gi|160760	muscle actin [Pisaster ochraceus]	Pisaster ochraceus	48.47	76.6	35
4	PMI_005883-RA	PMI_005883-RA	Patiria miniata	39.27	13.29	21
5	PMI_019907-RA	PMI_019907-RA	Patiria miniata	37.62	45.87	19
6	gi|37287417	neural alfa2 tubulin [Paracentrotus lividus]	Paracentrotus lividus	25.25	37.17	11
7	gi|120972524	alpha enolase, partial [Asterias rubens]	Asterias rubens	25.07	48.51	14
8	PMI_001966-RA	PMI_001966-RA	Patiria miniata	24.07	17.81	11
9	gi|663085693	alpha-actinin [Patiria miniata]	Patiria miniata	23.12	17.44	12
10	PMI_010007-RA	PMI_010007-RA	Patiria miniata	21.83	9.511	12
11	PMI_006368-RA	PMI_006368-RA	Patiria miniata	15.93	10.03	9
12	PMI_016676-RA	PMI_016676-RA	Patiria miniata	14.42	11.64	8
13	PMI_015074-RA	PMI_015074-RA	Patiria miniata	14.13	5.82	7
14	gi|46909241	ATP synthase beta subunit, partial [Encope michelini]	Encope michelini	13.9	27.4	7
15	gi|124264145	glyceraldehyde 3-phosphate dehydrogenase, partial [Asterias rubens]	Asterias rubens	13.36	28.85	7
16	gi|72142258	PREDICTED: heat shock cognate 71 kDa protein [Strongylocentrotus purpuratus]	Strongylocentrotus purpuratus	11.17	8.055	6
17	PMI_000111-RA	PMI_000111-RA	Patiria miniata	10.01	18.05	5
18	PMI_018358-RA	PMI_018358-RA	Patiria miniata	8.87	11.41	4
19	gi|780011048	PREDICTED: actin related protein 1 isoform X1 [Strongylocentrotus purpuratus]	Strongylocentrotus purpuratus	8.65	62.77	8
20	PMI_004318-RA	PMI_004318-RA	Patiria miniata	8.11	1.942	4
21	PMI_010216-RA	PMI_010216-RA	Patiria miniata	7.98	30.58	4
22	PMI_018161-RA	PMI_018161-RA	Patiria miniata	7.77	11.99	3
23	PMI_022790-RA	PMI_022790-RA	Patiria miniata	7.32	14.66	4
24	PMI_025657-RA	PMI_025657-RA	Patiria miniata	7.24	33.56	4
25	PMI_007714-RA	PMI_007714-RA	Patiria miniata	6.92	25.97	5
26	PMI_003244-RA	PMI_003244-RA	Patiria miniata	6.86	35.4	4
27	PMI_014779-RA	PMI_014779-RA	Patiria miniata	6.8	23.75	4
28	PMI_004745-RA	PMI_004745-RA	Patiria miniata	6.77	2.953	4
29	gi|780159824	PREDICTED: myosin heavy chain, striated muscle isoform X8 [Strongylocentrotus purpuratus]	Strongylocentrotus purpuratus	6.72	3.196	3
30	gi|780027204	PREDICTED: spectrin beta chain, non-erythrocytic 1 isoform X1 [Strongylocentrotus purpuratus]	Strongylocentrotus purpuratus	6.52	2.425	3
31	PMI_000109-RA	PMI_000109-RA	Patiria miniata	6.45	3.113	4
32	gi|780023671	PREDICTED: mitochondrial 10-formyltetrahydrofolate dehydrogenase isoform X2 [Strongylocentrotus purpuratus]	Strongylocentrotus purpuratus	6.35	3.552	3
33	PMI_028408-RA	PMI_028408-RA	Patiria miniata	6.2	32.17	3
34	PMI_004215-RA	PMI_004215-RA	Patiria miniata	6.01	29.52	3
35	PMI_012948-RA	PMI_012948-RA	Patiria miniata	5.9	2.504	3
36	PMI_006349-RA	PMI_006349-RA	Patiria miniata	5.75	21.23	3
37	gi|122044770	RecName: Full=Histone H2A	Asterias rubens	5.57	38.4	5
38	PMI_015227-RA	PMI_015227-RA	Patiria miniata	5.5	9.82	3
39	PMI_006823-RA	PMI_006823-RA	Patiria miniata	5.42	19.6	3
40	gi|15212119	EF-1a, partial [Asterias amurensis]	Asterias amurensis	5.27	8.578	3
41	PMI_003132-RA	PMI_003132-RA	Patiria miniata	5.08	1.409	2
42	gi|780018131	PREDICTED: ADP-ribosylation factor-like [Strongylocentrotus purpuratus]	Strongylocentrotus purpuratus	5	12.85	4
43	gi|780129601	PREDICTED: spectrin alpha chain, non-erythrocytic 1 isoform X6 [Strongylocentrotus purpuratus]	Strongylocentrotus purpuratus	4.95	3.995	3
44	PMI_008782-RA	PMI_008782-RA	Patiria miniata	4.92	4.79	2
45	PMI_006282-RA	PMI_006282-RA	Patiria miniata	4.89	10.46	3
46	PMI_013835-RA	PMI_013835-RA	Patiria miniata	4.86	6.141	4
47	gi|72110134	PREDICTED: adenosylhomocysteinase [Strongylocentrotus purpuratus]	Strongylocentrotus purpuratus	4.45	5.8	2
48	PMI_010833-RA	PMI_010833-RA	Patiria miniata	4.33	7.407	3
49	PMI_000148-RA	PMI_000148-RA	Patiria miniata	4.3	6.479	3
50	PMI_002180-RA	PMI_002180-RA	Patiria miniata	4.25	1.318	2
51	PMI_004859-RA	PMI_004859-RA	Patiria miniata	4.06	18.57	2
52	gi|310772346	glyceraldehyde-3-phosphate dehydrogenase, partial [Pseudocentrotus depressus]	Pseudocentrotus depressus	4.02	13.65	3
53	gi|46909437	triosephosphate isomerase, partial [Patiria miniata]	Patiria miniata	4.02	10.48	2
54	PMI_018876-RA	PMI_018876-RA	Patiria miniata	4	4.553	3
55	PMI_024170-RA	PMI_024170-RA	Patiria miniata	4	19.81	2
56	gi|288763381	putative heat shock protein 70 [Brissopsis lyrifera]	Brissopsis lyrifera	3.97	8.294	2
57	gi|780004963	PREDICTED: guanine nucleotide-binding protein subunit beta isoform X3 [Strongylocentrotus purpuratus]	Strongylocentrotus purpuratus	3.87	7.31	2
58	PMI_010222-RA	PMI_010222-RA	Patiria miniata	3.87	9.783	2
59	PMI_017396-RA	PMI_017396-RA	Patiria miniata	3.77	7.516	2
60	gi|115644435	PREDICTED: peroxiredoxin [Strongylocentrotus purpuratus]	Strongylocentrotus purpuratus	3.72	10.66	2
61	PMI_005549-RA	PMI_005549-RA	Patiria miniata	3.69	1.252	1
62	PMI_019282-RA	PMI_019282-RA	Patiria miniata	3.62	4.255	2
63	PMI_015682-RA	PMI_015682-RA	Patiria miniata	3.56	22.54	2
64	gi|108885309	RecName: Full=Histone H2B, sperm	Martasterias glacialis	3.55	19.83	3
65	gi|390356140	PREDICTED: LOW QUALITY PROTEIN: 78 kDa glucose-regulated protein [Strongylocentrotus purpuratus]	Strongylocentrotus purpuratus	3.47	4.669	2
66	PMI_017127-RA	PMI_017127-RA	Patiria miniata	3.41	49.66	2
67	PMI_025427-RA	PMI_025427-RA	Patiria miniata	3.4	3.675	2
68	gi|390365121	PREDICTED: peroxiredoxin-4 [Strongylocentrotus purpuratus]	Strongylocentrotus purpuratus	3.35	9.677	2
69	gi|5647	G protein alpha subunit [Patiria pectinifera]	Patiria pectinifera	3.3	4.802	1
70	PMI_004212-RA	PMI_004212-RA	Patiria miniata	3.29	8.669	2
71	PMI_002786-RA	PMI_002786-RA	Patiria miniata	3.29	4.313	2
72	gi|72065529	PREDICTED: serine/threonine-protein phosphatase 2A catalytic subunit beta isoform [Strongylocentrotus purpuratus]	Strongylocentrotus purpuratus	3.28	8.117	2
73	PMI_000105-RA	PMI_000105-RA	Patiria miniata	3.26	9.003	2
74	PMI_015683-RA	PMI_015683-RA	Patiria miniata	3.21	3.614	1
75	PMI_011192-RA	PMI_011192-RA	Patiria miniata	3.19	8.642	2
76	PMI_004694-RA	PMI_004694-RA	Patiria miniata	3.08	3.906	1
77	gi|663085695	Arpc1 [Patiria miniata]	Patiria miniata	3.08	10.48	2
78	gi|115741214	PREDICTED: histone H4-like [Strongylocentrotus purpuratus]	Strongylocentrotus purpuratus	3.06	9.709	1
79	PMI_013022-RA	PMI_013022-RA	Patiria miniata	3.06	5.118	1
80	PMI_011630-RA	PMI_011630-RA	Patiria miniata	3.04	10.73	2
81	PMI_005473-RA	PMI_005473-RA	Patiria miniata	3.02	1.951	1
82	PMI_002757-RA	PMI_002757-RA	Patiria miniata	3.02	3.134	1
83	gi|779996417	PREDICTED: microtubule-actin cross-linking factor 1 isoform X5 [Strongylocentrotus purpuratus]	Strongylocentrotus purpuratus	2.95	0.4475	1
84	PMI_002118-RA	PMI_002118-RA	Patiria miniata	2.73	0	3
85	PMI_003039-RA	PMI_003039-RA	Patiria miniata	2.66	3.085	1
86	PMI_011801-RA	PMI_011801-RA	Patiria miniata	2.54	4.044	2
87	PMI_012278-RA	PMI_012278-RA	Patiria miniata	2.54	15.22	1
88	PMI_006600-RA	PMI_006600-RA	Patiria miniata	2.5	3.316	2
89	PMI_008436-RA	PMI_008436-RA	Patiria miniata	2.48	2.32	1
90	PMI_014384-RA	PMI_014384-RA	Patiria miniata	2.47	2.422	1
91	gi|390346096	PREDICTED: ras-related protein ORAB-1 isoform X1 [Strongylocentrotus purpuratus]	Strongylocentrotus purpuratus	2.45	7.547	1
92	gi|390369717	PREDICTED: adenylate kinase 2, mitochondrial isoform X2 [Strongylocentrotus purpuratus]	Strongylocentrotus purpuratus	2.44	4.527	1
93	PMI_021557-RA	PMI_021557-RA	Patiria miniata	2.43	8.459	1
94	gi|72058324	PREDICTED: 40S ribosomal protein S3 [Strongylocentrotus purpuratus]	Strongylocentrotus purpuratus	2.42	4.659	1
95	PMI_006677-RA	PMI_006677-RA	Patiria miniata	2.38	10.17	1
96	PMI_002846-RA	PMI_002846-RA	Patiria miniata	2.36	18.33	2
97	gi|780009559	PREDICTED: peroxiredoxin-6 [Strongylocentrotus purpuratus]	Strongylocentrotus purpuratus	2.35	3.293	1
98	gi|780135472	PREDICTED: proteasome subunit alpha type-7 [Strongylocentrotus purpuratus]	Strongylocentrotus purpuratus	2.32	4.331	1
99	PMI_014310-RA	PMI_014310-RA	Patiria miniata	2.3	3.63	1
100	gi|780137107	PREDICTED: ras-related protein Rap-1b isoform X1 [Strongylocentrotus purpuratus]	Strongylocentrotus purpuratus	2.25	5.851	1
101	PMI_000466-RA	PMI_000466-RA	Patiria miniata	2.25	1.689	1
102	PMI_002157-RA	PMI_002157-RA	Patiria miniata	2.22	1.573	1
103	PMI_008088-RA	PMI_008088-RA	Patiria miniata	2.21	2.958	1
104	PMI_014906-RA	PMI_014906-RA	Patiria miniata	2.2	12.56	2
105	PMI_025240-RA	PMI_025240-RA	Patiria miniata	2.19	4.451	1
106	PMI_002250-RA	PMI_002250-RA	Patiria miniata	2.14	4.593	2
107	PMI_019319-RA	PMI_019319-RA	Patiria miniata	2.1	9.091	1
108	PMI_014947-RA	PMI_014947-RA	Patiria miniata	2.1	4.848	1
109	PMI_015437-RA	PMI_015437-RA	Patiria miniata	2.07	3.984	1
110	PMI_007600-RA	PMI_007600-RA	Patiria miniata	2.06	3.373	1
111	PMI_004718-RA	PMI_004718-RA	Patiria miniata	2.06	6.075	1
112	gi|164472811	START domain-containing protein, partial [Patiria pectinifera]	Patiria pectinifera	2.06	2.857	1
113	gi|390339579	PREDICTED: LOW QUALITY PROTEIN: citrate synthase, mitochondrial [Strongylocentrotus purpuratus]	Strongylocentrotus purpuratus	2.05	3.448	1
114	PMI_025388-RA	PMI_025388-RA	Patiria miniata	2.04	8.032	1
115	PMI_021559-RA	PMI_021559-RA	Patiria miniata	2.04	2.916	1
116	gi|4886292	lamin, partial [Asterias rubens]	Asterias rubens	2.03	3.118	1
117	PMI_016294-RA	PMI_016294-RA	Patiria miniata	2.03	4.121	1
118	gi|47551121	mitochondrial ATP synthase alpha subunit precursor [Strongylocentrotus purpuratus]	Strongylocentrotus purpuratus	2.02	8.53	1
119	gi|780006400	PREDICTED: succinate dehydrogenase [ubiquinone] flavoprotein subunit, mitochondrial [Strongylocentrotus purpuratus]	Strongylocentrotus purpuratus	2.01	2.536	1
120	gi|780178714	PREDICTED: tubulin beta chain-like [Strongylocentrotus purpuratus]	Strongylocentrotus purpuratus	2	28.49	1
121	PMI_007339-RA	PMI_007339-RA	Patiria miniata	2	11.71	1
122	PMI_014638-RA	PMI_014638-RA	Patiria miniata	2	8.282	1
123	PMI_008041-RA	PMI_008041-RA	Patiria miniata	2	41.12	1
124	PMI_023139-RA	PMI_023139-RA	Patiria miniata	2	2.693	1
125	PMI_012452-RA	PMI_012452-RA	Patiria miniata	2	1.914	1
126	gi|390365128	PREDICTED: superoxide dismutase [Cu-Zn] [Strongylocentrotus purpuratus]	Strongylocentrotus purpuratus	2	8.497	1
127	PMI_027171-RA	PMI_027171-RA	Patiria miniata	2	9.6	1
128	PMI_011965-RA	PMI_011965-RA	Patiria miniata	2	7.018	1
129	gi|780163709	PREDICTED: rab GDP dissociation inhibitor alpha [Strongylocentrotus purpuratus]	Strongylocentrotus purpuratus	2	5.539	1
130	gi|780088280	PREDICTED: myosin heavy chain, striated muscle-like [Strongylocentrotus purpuratus]	Strongylocentrotus purpuratus	2	2.261	1
131	gi|780082755	PREDICTED: major vault protein-like [Strongylocentrotus purpuratus]	Strongylocentrotus purpuratus	2	2.833	1
132	gi|780067827	PREDICTED: 40S ribosomal protein S5 [Strongylocentrotus purpuratus]	Strongylocentrotus purpuratus	2	6.944	1
133	gi|615794112	bindin, partial [Pisaster brevispinus]	Pisaster brevispinus	2	2.703	1
134	gi|587759608	vitellogenin 2 [Patiriella regularis]	Patiriella regularis	2	0.5283	1
135	PMI_026908-RA	PMI_026908-RA	Patiria miniata	2	4.858	1
136	PMI_026259-RA	PMI_026259-RA	Patiria miniata	2	9.73	1
137	PMI_024316-RA	PMI_024316-RA	Patiria miniata	2	3.736	1
138	PMI_024155-RA	PMI_024155-RA	Patiria miniata	2	3.264	1
139	PMI_023726-RA	PMI_023726-RA	Patiria miniata	2	7.035	1
140	PMI_023359-RA	PMI_023359-RA	Patiria miniata	2	7.792	1
141	PMI_022885-RA	PMI_022885-RA	Patiria miniata	2	5.769	1
142	PMI_021655-RA	PMI_021655-RA	Patiria miniata	2	1.917	1
143	PMI_021603-RA	PMI_021603-RA	Patiria miniata	2	5.058	1
144	PMI_018014-RA	PMI_018014-RA	Patiria miniata	2	6.224	1
145	PMI_017521-RA	PMI_017521-RA	Patiria miniata	2	7.051	1
146	PMI_017009-RA	PMI_017009-RA	Patiria miniata	2	5.696	1
147	PMI_015348-RA	PMI_015348-RA	Patiria miniata	2	11.3	1
148	PMI_001180-RA	PMI_001180-RA	Patiria miniata	2	2.49	1
149	PMI_027298-RA	PMI_027298-RA	Patiria miniata	1.95	12.15	2
150	PMI_022563-RA	PMI_022563-RA	Patiria miniata	1.92	3.631	1
151	PMI_004005-RA	PMI_004005-RA	Patiria miniata	1.82	4.886	1
152	PMI_016804-RA	PMI_016804-RA	Patiria miniata	1.78	1.117	1
153	PMI_021089-RA	PMI_021089-RA	Patiria miniata	1.72	6.271	1
154	PMI_003462-RA	PMI_003462-RA	Patiria miniata	1.66	3.107	1
155	PMI_020077-RA	PMI_020077-RA	Patiria miniata	1.64	7.006	1
156	PMI_024246-RA	PMI_024246-RA	Patiria miniata	1.62	5.594	1
157	PMI_017635-RA	PMI_017635-RA	Patiria miniata	1.6	10.71	1
158	gi|780002490	PREDICTED: von Willebrand factor A domain-containing protein 8 [Strongylocentrotus purpuratus]	Strongylocentrotus purpuratus	1.59	0.6397	1
159	PMI_007102-RA	PMI_007102-RA	Patiria miniata	1.57	16.53	1
160	PMI_012686-RA	PMI_012686-RA	Patiria miniata	1.55	3.413	1
161	gi|780174453	PREDICTED: ras-related protein Rab-5B [Strongylocentrotus purpuratus]	Strongylocentrotus purpuratus	1.54	0	1
162	PMI_017108-RA	PMI_017108-RA	Patiria miniata	1.52	6.623	1
163	PMI_024294-RA	PMI_024294-RA	Patiria miniata	1.47	12.5	1
164	PMI_011595-RA	PMI_011595-RA	Patiria miniata	1.42	4.587	1
165	PMI_009737-RA	PMI_009737-RA	Patiria miniata	1.42	10	1
166	PMI_026846-RA	PMI_026846-RA	Patiria miniata	1.42	6.289	1
167	PMI_002670-RA	PMI_002670-RA	Patiria miniata	1.4	2.342	1
168	PMI_016036-RA	PMI_016036-RA	Patiria miniata	1.39	0	1
169	gi|195944322	heat shock protein 70kDa, partial [Odontaster validus]	Odontaster validus	1.39	11.93	1
170	PMI_017378-RA	PMI_017378-RA	Patiria miniata	1.38	2.055	2
172	PMI_015358-RA	PMI_015358-RA	Patiria miniata	1.38	7.547	1
173	PMI_011405-RA	PMI_011405-RA	Patiria miniata	1.38	3.968	1
174	gi|780118589	PREDICTED: ubiquitin-conjugating enzyme E2 D2 [Strongylocentrotus purpuratus]	Strongylocentrotus purpuratus	1.37	20.57	1
175	PMI_014991-RA	PMI_014991-RA	Patiria miniata	1.33	6.667	1
176	gi|780174872	PREDICTED: ras-related protein Rab-2A isoform X2 [Strongylocentrotus purpuratus]	Strongylocentrotus purpuratus	1.31	6.604	1
177	PMI_020639-RA	PMI_020639-RA	Patiria miniata	1.27	2.812	1
178	PMI_011940-RA	PMI_011940-RA	Patiria miniata	1.25	6.452	1
179	gi|115891439	PREDICTED: gelsolin-like protein 2 [Strongylocentrotus purpuratus]	Strongylocentrotus purpuratus	1.24	4.444	1
180	gi|780016323	PREDICTED: smoothelin isoform X5 [Strongylocentrotus purpuratus]	Strongylocentrotus purpuratus	1.24	0.8047	1
181	PMI_007101-RA	PMI_007101-RA	Patiria miniata	1.21	14.17	1
182	PMI_014306-RA	PMI_014306-RA	Patiria miniata	1.2	3.717	1
183	PMI_012510-RA	PMI_012510-RA	Patiria miniata	1.17	2.689	1
184	PMI_015006-RA	PMI_015006-RA	Patiria miniata	1.16	3.481	1
185	PMI_016503-RA	PMI_016503-RA	Patiria miniata	1.15	18.1	1
187	gi|3493664	maturation inhibited protein kinase p40 [Pisaster ochraceus]	Pisaster ochraceus	1.14	3.03	1
188	PMI_001382-RA	PMI_001382-RA	Patiria miniata	1.14	0.8838	1
189	PMI_016663-RA	PMI_016663-RA	Patiria miniata	1.11	4.29	1
190	PMI_014743-RA	PMI_014743-RA	Patiria miniata	1.1	0	1
191	gi|72135958	PREDICTED: serine--tRNA ligase, cytoplasmic [Strongylocentrotus purpuratus]	Strongylocentrotus purpuratus	1.1	1.521	1
192	gi|779992497	PREDICTED: proteasome subunit alpha type-1-like [Strongylocentrotus purpuratus]	Strongylocentrotus purpuratus	1.09	7.194	1
193	PMI_008212-RA	PMI_008212-RA	Patiria miniata	1.04	3.167	1
194	PMI_012566-RA	PMI_012566-RA	Patiria miniata	1.02	4.969	1
195	PMI_005627-RA	PMI_005627-RA	Patiria miniata	1.01	0.831	1
196	gi|780173194	PREDICTED: uncharacterized protein LOC100892949 isoform X2 [Strongylocentrotus purpuratus]	Strongylocentrotus purpuratus	1	0.634	1
197	gi|115898632	PREDICTED: 40S ribosomal protein S25 [Strongylocentrotus purpuratus]	Strongylocentrotus purpuratus	1	8.929	1
198	gi|328864214	ubuiquitin/ribosomal L40 fusion protein [Holothuria glaberrima]	Holothuria glaberrima	0.98	12.5	1
199	PMI_027358-RA	PMI_027358-RA	Patiria miniata	0.98	6.936	1
200	PMI_021402-RA	PMI_021402-RA	Patiria miniata	0.96	0	1
201	gi|390340130	PREDICTED: LOW QUALITY PROTEIN: ornithine aminotransferase, mitochondrial [Strongylocentrotus purpuratus]	Strongylocentrotus purpuratus	0.96	2.059	1
203	PMI_025718-RA	PMI_025718-RA	Patiria miniata	0.94	5.625	1
204	PMI_025822-RA	PMI_025822-RA	Patiria miniata	0.94	7.051	2
205	PMI_029109-RA	PMI_029109-RA	Patiria miniata	0.92	11.76	1
206	gi|72125895	PREDICTED: 6-phosphogluconolactonase [Strongylocentrotus purpuratus]	Strongylocentrotus purpuratus	0.91	5.714	1
207	PMI_013624-RA	PMI_013624-RA	Patiria miniata	0.9	6.667	1
209	PMI_024272-RA	PMI_024272-RA	Patiria miniata	0.86	5.882	1

## Sheet: IDA Rep B1F1
N	Accession	Name	Species	Unused	%Cov(95)	Peptides(95%)
1	PMI_000110-RA	PMI_000110-RA	Patiria miniata	82.81	6.541	44
2	PMI_001579-RA	PMI_001579-RA	Patiria miniata	57.62	15.55	27
3	gi|160760	muscle actin [Pisaster ochraceus]	Pisaster ochraceus	56.06	77.93	43
4	PMI_005883-RA	PMI_005883-RA	Patiria miniata	43.36	13.83	23
5	PMI_019907-RA	PMI_019907-RA	Patiria miniata	33.31	45.05	22
6	gi|663085693	alpha-actinin [Patiria miniata]	Patiria miniata	30.88	22.27	18
7	PMI_001966-RA	PMI_001966-RA	Patiria miniata	26.85	18.61	14
8	gi|9994	unnamed protein product [Paracentrotus lividus]	Paracentrotus lividus	25.52	40.49	13
9	gi|120972524	alpha enolase, partial [Asterias rubens]	Asterias rubens	25.19	51.22	15
10	PMI_010007-RA	PMI_010007-RA	Patiria miniata	18	9.373	11
11	PMI_007580-RA	PMI_007580-RA	Patiria miniata	16.66	25.05	9
12	gi|124264145	glyceraldehyde 3-phosphate dehydrogenase, partial [Asterias rubens]	Asterias rubens	15.66	44.23	9
13	PMI_016676-RA	PMI_016676-RA	Patiria miniata	14.72	9.779	7
14	PMI_015982-RA	PMI_015982-RA	Patiria miniata	12.75	55.85	9
15	PMI_015074-RA	PMI_015074-RA	Patiria miniata	12.31	6.032	7
16	PMI_003132-RA	PMI_003132-RA	Patiria miniata	12.28	4.052	6
17	PMI_005549-RA	PMI_005549-RA	Patiria miniata	11.05	5.155	5
18	PMI_003244-RA	PMI_003244-RA	Patiria miniata	10.83	40.99	6
19	gi|15212119	EF-1a, partial [Asterias amurensis]	Asterias amurensis	10.38	18.63	5
20	gi|780159824	PREDICTED: myosin heavy chain, striated muscle isoform X8 [Strongylocentrotus purpuratus]	Strongylocentrotus purpuratus	10.02	4.124	5
21	gi|780027204	PREDICTED: spectrin beta chain, non-erythrocytic 1 isoform X1 [Strongylocentrotus purpuratus]	Strongylocentrotus purpuratus	10	3.02	5
22	PMI_018161-RA	PMI_018161-RA	Patiria miniata	9.86	30.99	6
23	gi|72142258	PREDICTED: heat shock cognate 71 kDa protein [Strongylocentrotus purpuratus]	Strongylocentrotus purpuratus	9.34	7.599	5
24	PMI_004745-RA	PMI_004745-RA	Patiria miniata	8.78	3.398	5
25	PMI_006368-RA	PMI_006368-RA	Patiria miniata	8.68	4.045	4
26	PMI_004318-RA	PMI_004318-RA	Patiria miniata	8.47	2.537	6
27	PMI_007714-RA	PMI_007714-RA	Patiria miniata	8.35	20.13	4
28	PMI_027874-RA	PMI_027874-RA	Patiria miniata	8.05	21.83	4
29	gi|72105036	PREDICTED: ADP-ribosylation factor 1 [Strongylocentrotus purpuratus]	Strongylocentrotus purpuratus	7.66	26.52	4
30	gi|390346096	PREDICTED: ras-related protein ORAB-1 isoform X1 [Strongylocentrotus purpuratus]	Strongylocentrotus purpuratus	7.4	25.94	4
31	PMI_012948-RA	PMI_012948-RA	Patiria miniata	7.33	3.13	3
32	PMI_015227-RA	PMI_015227-RA	Patiria miniata	7.15	4.008	5
33	PMI_022790-RA	PMI_022790-RA	Patiria miniata	6.87	11.06	4
34	PMI_005473-RA	PMI_005473-RA	Patiria miniata	6.71	10.24	5
35	PMI_014779-RA	PMI_014779-RA	Patiria miniata	6.7	20.05	3
36	PMI_018358-RA	PMI_018358-RA	Patiria miniata	6.68	12.66	5
37	PMI_006349-RA	PMI_006349-RA	Patiria miniata	6.58	21.23	3
38	PMI_008803-RA	PMI_008803-RA	Patiria miniata	6.46	7.86	3
39	PMI_013835-RA	PMI_013835-RA	Patiria miniata	6.42	4.606	3
40	PMI_021910-RA	PMI_021910-RA	Patiria miniata	6.23	12.54	3
41	PMI_000109-RA	PMI_000109-RA	Patiria miniata	6.08	4.744	4
42	PMI_007600-RA	PMI_007600-RA	Patiria miniata	6.05	12.77	3
43	PMI_028408-RA	PMI_028408-RA	Patiria miniata	6.02	40.56	4
44	gi|780129601	PREDICTED: spectrin alpha chain, non-erythrocytic 1 isoform X6 [Strongylocentrotus purpuratus]	Strongylocentrotus purpuratus	6	6.26	3
45	gi|310772346	glyceraldehyde-3-phosphate dehydrogenase, partial [Pseudocentrotus depressus]	Pseudocentrotus depressus	6	13.65	3
46	PMI_000148-RA	PMI_000148-RA	Patiria miniata	6	4.645	4
47	PMI_025657-RA	PMI_025657-RA	Patiria miniata	5.82	22.82	4
48	PMI_004212-RA	PMI_004212-RA	Patiria miniata	5.68	9.907	3
49	PMI_014384-RA	PMI_014384-RA	Patiria miniata	5.41	6.125	3
50	PMI_015000-RA	PMI_015000-RA	Patiria miniata	5.33	6.486	3
51	PMI_004694-RA	PMI_004694-RA	Patiria miniata	5.18	7.031	2
52	PMI_010216-RA	PMI_010216-RA	Patiria miniata	4.93	17.96	2
53	gi|122044770	RecName: Full=Histone H2A	Asterias rubens	4.78	25.6	3
54	gi|779997539	PREDICTED: filamin-B [Strongylocentrotus purpuratus]	Strongylocentrotus purpuratus	4.74	1.197	2
55	PMI_004859-RA	PMI_004859-RA	Patiria miniata	4.4	18.57	2
56	gi|4886292	lamin, partial [Asterias rubens]	Asterias rubens	4.26	4.454	2
57	PMI_025427-RA	PMI_025427-RA	Patiria miniata	4.25	7.349	2
58	gi|390356140	PREDICTED: LOW QUALITY PROTEIN: 78 kDa glucose-regulated protein [Strongylocentrotus purpuratus]	Strongylocentrotus purpuratus	4.09	5.572	2
59	PMI_006823-RA	PMI_006823-RA	Patiria miniata	4.03	22.18	2
60	PMI_027298-RA	PMI_027298-RA	Patiria miniata	4.03	12.15	2
61	PMI_004215-RA	PMI_004215-RA	Patiria miniata	4	34.1	2
62	gi|779996442	PREDICTED: nesprin-1 [Strongylocentrotus purpuratus]	Strongylocentrotus purpuratus	4	0.6149	2
63	gi|5647	G protein alpha subunit [Patiria pectinifera]	Patiria pectinifera	4	9.04	2
64	PMI_004203-RA	PMI_004203-RA	Patiria miniata	4	4.317	2
65	PMI_016503-RA	PMI_016503-RA	Patiria miniata	4	18.1	2
66	PMI_011801-RA	PMI_011801-RA	Patiria miniata	4	4.044	2
67	PMI_011192-RA	PMI_011192-RA	Patiria miniata	4	8.642	2
68	gi|72006507	PREDICTED: actin-5C [Strongylocentrotus purpuratus]	Strongylocentrotus purpuratus	3.97	41.49	4
69	PMI_002786-RA	PMI_002786-RA	Patiria miniata	3.97	7.547	2
70	PMI_002846-RA	PMI_002846-RA	Patiria miniata	3.92	18.33	2
71	PMI_013177-RA	PMI_013177-RA	Patiria miniata	3.85	7.468	2
72	PMI_019282-RA	PMI_019282-RA	Patiria miniata	3.82	6.782	3
73	gi|780118589	PREDICTED: ubiquitin-conjugating enzyme E2 D2 [Strongylocentrotus purpuratus]	Strongylocentrotus purpuratus	3.8	33.14	2
74	PMI_001969-RA	PMI_001969-RA	Patiria miniata	3.69	6.725	2
75	PMI_000105-RA	PMI_000105-RA	Patiria miniata	3.66	9.003	2
76	PMI_021402-RA	PMI_021402-RA	Patiria miniata	3.52	5.66	2
77	gi|2564209	histone H4, partial [Arbacia lixula]	Arbacia lixula	3.43	32.84	2
78	PMI_015965-RA	PMI_015965-RA	Patiria miniata	3.41	10.46	2
79	gi|106733473	betaine homocysteine methyltransferase, partial [Paracentrotus lividus]	Paracentrotus lividus	3.34	8.661	2
80	gi|27763991	extracellular signal-regulated protein kinase [Marthasterias glacialis]	Marthasterias glacialis	3.25	6.452	2
81	gi|780178714	PREDICTED: tubulin beta chain-like [Strongylocentrotus purpuratus]	Strongylocentrotus purpuratus	3.17	29.84	2
82	PMI_023836-RA	PMI_023836-RA	Patiria miniata	3.11	5.915	2
83	PMI_008388-RA	PMI_008388-RA	Patiria miniata	2.9	25.81	2
84	PMI_002118-RA	PMI_002118-RA	Patiria miniata	2.84	4.192	1
85	PMI_024170-RA	PMI_024170-RA	Patiria miniata	2.81	19.81	2
86	PMI_015683-RA	PMI_015683-RA	Patiria miniata	2.78	6.024	2
87	PMI_012526-RA	PMI_012526-RA	Patiria miniata	2.77	3.129	2
88	gi|328864214	ubuiquitin/ribosomal L40 fusion protein [Holothuria glaberrima]	Holothuria glaberrima	2.61	12.5	1
89	gi|288763381	putative heat shock protein 70 [Brissopsis lyrifera]	Brissopsis lyrifera	2.6	8.294	2
90	PMI_027263-RA	PMI_027263-RA	Patiria miniata	2.58	8.491	1
91	PMI_013665-RA	PMI_013665-RA	Patiria miniata	2.57	5.788	2
92	PMI_023988-RA	PMI_023988-RA	Patiria miniata	2.56	16.79	2
93	PMI_013228-RA	PMI_013228-RA	Patiria miniata	2.56	2.506	1
94	gi|780097084	PREDICTED: moesin [Strongylocentrotus purpuratus]	Strongylocentrotus purpuratus	2.52	0.7865	1
95	gi|115891439	PREDICTED: gelsolin-like protein 2 [Strongylocentrotus purpuratus]	Strongylocentrotus purpuratus	2.49	10	2
96	gi|780174453	PREDICTED: ras-related protein Rab-5B [Strongylocentrotus purpuratus]	Strongylocentrotus purpuratus	2.46	6.481	1
97	gi|780009559	PREDICTED: peroxiredoxin-6 [Strongylocentrotus purpuratus]	Strongylocentrotus purpuratus	2.46	3.293	1
98	gi|115918029	PREDICTED: actin-15B [Strongylocentrotus purpuratus]	Strongylocentrotus purpuratus	2.44	63.3	2
99	PMI_013203-RA	PMI_013203-RA	Patiria miniata	2.41	4.859	2
100	PMI_000111-RA	PMI_000111-RA	Patiria miniata	2.4	4.979	2
101	PMI_026041-RA	PMI_026041-RA	Patiria miniata	2.4	10.2	2
102	PMI_006282-RA	PMI_006282-RA	Patiria miniata	2.33	7.843	1
103	gi|390365121	PREDICTED: peroxiredoxin-4 [Strongylocentrotus purpuratus]	Strongylocentrotus purpuratus	2.33	5.645	2
104	PMI_005830-RA	PMI_005830-RA	Patiria miniata	2.33	2.941	1
105	gi|108885309	RecName: Full=Histone H2B, sperm	Marthasterias glacialis	2.31	19.83	2
106	PMI_013022-RA	PMI_013022-RA	Patiria miniata	2.3	4.724	1
107	PMI_019319-RA	PMI_019319-RA	Patiria miniata	2.27	9.091	1
108	PMI_014310-RA	PMI_014310-RA	Patiria miniata	2.24	3.63	1
109	PMI_025240-RA	PMI_025240-RA	Patiria miniata	2.22	4.451	1
110	PMI_018301-RA	PMI_018301-RA	Patiria miniata	2.21	23.62	1
111	PMI_021655-RA	PMI_021655-RA	Patiria miniata	2.18	1.917	1
112	gi|390366559	PREDICTED: ubiquitin-conjugating enzyme E2 L3 [Strongylocentrotus purpuratus]	Strongylocentrotus purpuratus	2.17	10.34	1
113	PMI_007327-RA	PMI_007327-RA	Patiria miniata	2.16	0.6658	1
114	PMI_021398-RA	PMI_021398-RA	Patiria miniata	2.15	2.576	1
115	PMI_004796-RA	PMI_004796-RA	Patiria miniata	2.14	1.471	2
116	PMI_021559-RA	PMI_021559-RA	Patiria miniata	2.14	2.916	1
117	gi|390369717	PREDICTED: adenylate kinase 2, mitochondrial isoform X2 [Strongylocentrotus purpuratus]	Strongylocentrotus purpuratus	2.14	4.527	1
118	PMI_002157-RA	PMI_002157-RA	Patiria miniata	2.11	1.573	2
119	gi|779996411	PREDICTED: microtubule-actin cross-linking factor 1, isoforms 1/2/3/5 isoform X4 [Strongylocentrotus purpuratus]	Strongylocentrotus purpuratus	2.1	0.2682	1
120	PMI_023895-RA	PMI_023895-RA	Patiria miniata	2.09	0.772	1
121	PMI_003345-RA	PMI_003345-RA	Patiria miniata	2.07	9.444	1
122	PMI_011974-RA	PMI_011974-RA	Patiria miniata	2.07	8.511	1
123	PMI_015437-RA	PMI_015437-RA	Patiria miniata	2.06	7.171	1
124	PMI_022992-RA	PMI_022992-RA	Patiria miniata	2.06	2.625	1
125	PMI_025822-RA	PMI_025822-RA	Patiria miniata	2.05	7.051	2
126	PMI_027130-RA	PMI_027130-RA	Patiria miniata	2.05	6.358	1
127	PMI_005167-RA	PMI_005167-RA	Patiria miniata	2.04	5.963	1
128	PMI_013179-RA	PMI_013179-RA	Patiria miniata	2.04	1.594	1
129	PMI_010222-RA	PMI_010222-RA	Patiria miniata	2.03	4.348	1
130	PMI_008782-RA	PMI_008782-RA	Patiria miniata	2.03	2.196	1
131	PMI_006686-RA	PMI_006686-RA	Patiria miniata	2.03	5.634	1
132	PMI_010833-RA	PMI_010833-RA	Patiria miniata	2.02	5.011	2
133	PMI_014906-RA	PMI_014906-RA	Patiria miniata	2.01	3.29	1
134	PMI_010248-RA	PMI_010248-RA	Patiria miniata	2.01	3.659	1
135	gi|520490	cytoskeletal actin [Lytechinus pictus]	Lytechinus pictus	2	59.84	1
136	gi|46909241	ATP synthase beta subunit, partial [Encope michelini]	Encope michelini	2	25.06	1
137	PMI_020561-RA	PMI_020561-RA	Patiria miniata	2	14.59	1
138	PMI_011884-RA	PMI_011884-RA	Patiria miniata	2	3.935	1
139	gi|2289971	cytoplasmic actin LvC2, partial [Lytechinus variegatus]	Lytechinus variegatus	2	36.67	1
140	PMI_000652-RA	PMI_000652-RA	Patiria miniata	2	10.31	1
141	gi|47551121	mitochondrial ATP synthase alpha subunit precursor [Strongylocentrotus purpuratus]	Strongylocentrotus purpuratus	2	5.808	1
142	PMI_011595-RA	PMI_011595-RA	Patiria miniata	2	2.523	1
143	gi|164472811	START domain-containing protein, partial [Patiria pectinifera]	Patiria pectinifera	2	2.857	1
144	gi|390341494	PREDICTED: centromere protein F [Strongylocentrotus purpuratus]	Strongylocentrotus purpuratus	2	0.3351	1
145	gi|390339579	PREDICTED: LOW QUALITY PROTEIN: citrate synthase, mitochondrial [Strongylocentrotus purpuratus]	Strongylocentrotus purpuratus	2	3.448	1
146	PMI_027171-RA	PMI_027171-RA	Patiria miniata	2	9.6	1
147	PMI_024155-RA	PMI_024155-RA	Patiria miniata	2	3.264	1
148	PMI_021089-RA	PMI_021089-RA	Patiria miniata	2	10.89	2
149	PMI_017009-RA	PMI_017009-RA	Patiria miniata	2	5.696	1
150	PMI_003334-RA	PMI_003334-RA	Patiria miniata	2	3.744	1
151	PMI_000760-RA	PMI_000760-RA	Patiria miniata	2	1.351	1
152	gi|780163709	PREDICTED: rab GDP dissociation inhibitor alpha [Strongylocentrotus purpuratus]	Strongylocentrotus purpuratus	2	5.539	1
153	gi|780146782	PREDICTED: glutamate dehydrogenase 1, mitochondrial, partial [Strongylocentrotus purpuratus]	Strongylocentrotus purpuratus	2	3.625	1
154	gi|780138343	PREDICTED: cullin-associated NEDD8-dissociated protein 1-like isoform X2 [Strongylocentrotus purpuratus]	Strongylocentrotus purpuratus	2	7.602	1
155	gi|780117558	PREDICTED: uncharacterized protein LOC100891804 [Strongylocentrotus purpuratus]	Strongylocentrotus purpuratus	2	8.235	1
156	gi|780088280	PREDICTED: myosin heavy chain, striated muscle-like [Strongylocentrotus purpuratus]	Strongylocentrotus purpuratus	2	2.261	1
157	gi|780067827	PREDICTED: 40S ribosomal protein S5 [Strongylocentrotus purpuratus]	Strongylocentrotus purpuratus	2	6.944	1
158	gi|780022169	PREDICTED: E3 ubiquitin-protein ligase TRIM23 isoform X1 [Strongylocentrotus purpuratus]	Strongylocentrotus purpuratus	2	1.751	1
159	gi|780016323	PREDICTED: smoothelin isoform X5 [Strongylocentrotus purpuratus]	Strongylocentrotus purpuratus	2	0.8047	1
160	gi|780000997	PREDICTED: LOW QUALITY PROTEIN: calcium-binding protein 39 [Strongylocentrotus purpuratus]	Strongylocentrotus purpuratus	2	2.639	1
161	gi|72065529	PREDICTED: serine/threonine-protein phosphatase 2A catalytic subunit beta isoform [Strongylocentrotus purpuratus]	Strongylocentrotus purpuratus	2	3.571	1
162	gi|72058324	PREDICTED: 40S ribosomal protein S3 [Strongylocentrotus purpuratus]	Strongylocentrotus purpuratus	2	4.659	1
163	gi|390365497	PREDICTED: mixed lineage kinase domain-like protein [Strongylocentrotus purpuratus]	Strongylocentrotus purpuratus	2	2.256	1
164	gi|390333226	PREDICTED: methylmalonate-semialdehyde dehydrogenase [acylating], mitochondrial [Strongylocentrotus purpuratus]	Strongylocentrotus purpuratus	2	1.698	1
165	gi|390332252	PREDICTED: protein MEMO1 [Strongylocentrotus purpuratus]	Strongylocentrotus purpuratus	2	5.017	1
166	gi|195944322	heat shock protein 70kDa, partial [Odontaster validus]	Odontaster validus	2	11.93	1
167	gi|115499661	Trypsinogen, partial [Patiria pectinifera]	Patiria pectinifera	2	4.167	1
168	PMI_028759-RA	PMI_028759-RA	Patiria miniata	2	8.85	1
169	PMI_024553-RA	PMI_024553-RA	Patiria miniata	2	4.367	1
170	PMI_024294-RA	PMI_024294-RA	Patiria miniata	2	12.5	1
171	PMI_023726-RA	PMI_023726-RA	Patiria miniata	2	7.035	1
172	PMI_022885-RA	PMI_022885-RA	Patiria miniata	2	5.769	1
173	PMI_022528-RA	PMI_022528-RA	Patiria miniata	2	14.46	1
174	PMI_019321-RA	PMI_019321-RA	Patiria miniata	2	7.407	1
175	PMI_015348-RA	PMI_015348-RA	Patiria miniata	2	12.17	1
176	PMI_012686-RA	PMI_012686-RA	Patiria miniata	2	3.413	1
177	PMI_012510-RA	PMI_012510-RA	Patiria miniata	2	2.689	1
178	PMI_012452-RA	PMI_012452-RA	Patiria miniata	2	1.914	1
179	PMI_011965-RA	PMI_011965-RA	Patiria miniata	2	7.018	1
180	PMI_011405-RA	PMI_011405-RA	Patiria miniata	2	3.968	1
181	PMI_011302-RA	PMI_011302-RA	Patiria miniata	2	4.878	1
182	PMI_008629-RA	PMI_008629-RA	Patiria miniata	2	21.79	1
183	PMI_004005-RA	PMI_004005-RA	Patiria miniata	2	4.886	1
184	PMI_003462-RA	PMI_003462-RA	Patiria miniata	2	3.107	1
185	PMI_002183-RA	PMI_002183-RA	Patiria miniata	2	0.5664	1
186	PMI_001442-RA	PMI_001442-RA	Patiria miniata	2	2.525	1
187	PMI_000466-RA	PMI_000466-RA	Patiria miniata	2	1.689	1
188	PMI_029109-RA	PMI_029109-RA	Patiria miniata	1.92	11.76	1
189	PMI_007101-RA	PMI_007101-RA	Patiria miniata	1.92	14.17	1
190	PMI_016701-RA	PMI_016701-RA	Patiria miniata	1.89	2.632	1
191	PMI_009019-RA	PMI_009019-RA	Patiria miniata	1.78	12.82	1
192	gi|390333455	PREDICTED: low molecular weight phosphotyrosine protein phosphatase isoform X1 [Strongylocentrotus purpuratus]	Strongylocentrotus purpuratus	1.77	7.5	1
193	PMI_002250-RA	PMI_002250-RA	Patiria miniata	1.75	4.593	1
194	PMI_014638-RA	PMI_014638-RA	Patiria miniata	1.73	8.589	1
195	gi|780137107	PREDICTED: ras-related protein Rap-1b isoform X1 [Strongylocentrotus purpuratus]	Strongylocentrotus purpuratus	1.73	11.17	2
196	PMI_008436-RA	PMI_008436-RA	Patiria miniata	1.71	5.104	1
197	PMI_019217-RA	PMI_019217-RA	Patiria miniata	1.7	8.475	1
198	PMI_018014-RA	PMI_018014-RA	Patiria miniata	1.7	6.224	1
199	PMI_006677-RA	PMI_006677-RA	Patiria miniata	1.69	10.17	1
200	PMI_002180-RA	PMI_002180-RA	Patiria miniata	1.65	0.4854	1
201	PMI_017396-RA	PMI_017396-RA	Patiria miniata	1.6	3.595	1
202	PMI_020077-RA	PMI_020077-RA	Patiria miniata	1.54	7.006	1
203	PMI_002670-RA	PMI_002670-RA	Patiria miniata	1.48	2.342	1
204	PMI_008448-RA	PMI_008448-RA	Patiria miniata	1.48	0.7238	1
205	PMI_014743-RA	PMI_014743-RA	Patiria miniata	1.43	0.8634	1
206	PMI_027545-RA	PMI_027545-RA	Patiria miniata	1.43	7.563	1
207	PMI_001180-RA	PMI_001180-RA	Patiria miniata	1.33	2.49	1
208	PMI_021603-RA	PMI_021603-RA	Patiria miniata	1.3	5.058	1
209	PMI_024086-RA	PMI_024086-RA	Patiria miniata	1.28	5.023	1
210	gi|92111893	mitochondrial chaperonin Hsp56 [Paracentrotus lividus]	Paracentrotus lividus	1.27	2.234	1
211	PMI_014991-RA	PMI_014991-RA	Patiria miniata	1.23	6.667	1
212	PMI_025801-RA	PMI_025801-RA	Patiria miniata	1.22	10.94	1
213	gi|134048890	actin, partial [Patiria pectinifera]	Patiria pectinifera	1.17	60.26	1
214	gi|780176398	PREDICTED: band 7 protein AGAP004871-like [Strongylocentrotus purpuratus]	Strongylocentrotus purpuratus	1.1	4.027	1
215	gi|390365067	PREDICTED: aldose 1-epimerase [Strongylocentrotus purpuratus]	Strongylocentrotus purpuratus	1.08	2.053	1
216	PMI_018885-RA	PMI_018885-RA	Patiria miniata	1.06	2.866	1
217	gi|390362822	PREDICTED: uncharacterized protein LOC755110 [Strongylocentrotus purpuratus]	Strongylocentrotus purpuratus	1.06	2.11	1
218	PMI_024272-RA	PMI_024272-RA	Patiria miniata	1.04	3.922	1
219	gi|300825666	translation elongation factor 2, partial [Sphaerechinus granularis]	Sphaerechinus granularis	1.03	2.3	1
220	PMI_005391-RA	PMI_005391-RA	Patiria miniata	1.01	0	1
221	PMI_014145-RA	PMI_014145-RA	Patiria miniata	1	1.039	1
222	PMI_011100-RA	PMI_011100-RA	Patiria miniata	0.97	7.965	1
223	gi|390352754	PREDICTED: tubulin beta-4B chain isoform X2 [Strongylocentrotus purpuratus]	Strongylocentrotus purpuratus	0.94	29.37	1
224	gi|780096583	PREDICTED: putative aminopeptidase W07G4.4 [Strongylocentrotus purpuratus]	Strongylocentrotus purpuratus	0.91	2.372	1
225	gi|390365128	PREDICTED: superoxide dismutase [Cu-Zn] [Strongylocentrotus purpuratus]	Strongylocentrotus purpuratus	0.89	8.497	1
226	gi|780045564	PREDICTED: LOW QUALITY PROTEIN: glucose-6-phosphate isomerase-like, partial [Strongylocentrotus purpuratus]	Strongylocentrotus purpuratus	0.88	2.863	1
227	PMI_004449-RA	PMI_004449-RA	Patiria miniata	0.85	0	1
228	gi|390340130	PREDICTED: LOW QUALITY PROTEIN: ornithine aminotransferase, mitochondrial [Strongylocentrotus purpuratus]	Strongylocentrotus purpuratus	0.85	2.059	1
229	PMI_018385-RA	PMI_018385-RA	Patiria miniata	0.84	1.942	1
230	gi|72049612	PREDICTED: adenylate kinase 7 [Strongylocentrotus purpuratus]	Strongylocentrotus purpuratus	0.83	2.119	1
232	PMI_007934-RA	PMI_007934-RA	Patiria miniata	0.8	2.41	1
235	PMI_001884-RA	PMI_001884-RA	Patiria miniata	0.76	0	1
237	PMI_003751-RA	PMI_003751-RA	Patiria miniata	0.73	1.224	1
238	gi|256010162	fructose-bisphosphate aldolase, partial [Crinoidea sp. MR-2009]	Crinoidea sp. MR-2009	0.73	0	1
239	PMI_005891-RA	PMI_005891-RA	Patiria miniata	0.72	0	1
240	gi|46909437	triosephosphate isomerase, partial [Patiria miniata]	Patiria miniata	0.71	10.48	1
241	PMI_027927-RA	PMI_027927-RA	Patiria miniata	0.68	0	1
242	PMI_022504-RA	PMI_022504-RA	Patiria miniata	0.68	0	1
243	PMI_001778-RA	PMI_001778-RA	Patiria miniata	0.68	0	1
244	gi|390341388	PREDICTED: peptidyl-prolyl cis-trans isomerase E [Strongylocentrotus purpuratus]	Strongylocentrotus purpuratus	0.66	0	1
245	PMI_017635-RA	PMI_017635-RA	Patiria miniata	0.65	0	1
246	gi|927639	dynein intermediate chain 3 [Heliocidaris crassispina]	Heliocidaris crassispina	0.64	0	1
247	PMI_026846-RA	PMI_026846-RA	Patiria miniata	0.63	0	1
248	PMI_025677-RA	PMI_025677-RA	Patiria miniata	0.63	0	1
251	gi|72007358	PREDICTED: myosin regulatory light chain 12A [Strongylocentrotus purpuratus]	Strongylocentrotus purpuratus	0.57	23.89	1
253	gi|780124892	PREDICTED: T-box 2/3 protein isoform X1 [Strongylocentrotus purpuratus]	Strongylocentrotus purpuratus	0.54	1.52	1
258	PMI_021557-RA	PMI_021557-RA	Patiria miniata	0.46	6.949	1
264	gi|4886294	Lamin [Astropecten brasiliensis]	Astropecten brasiliensis	0.42	3.54	1

## Sheet: IDA Rep C1D1
N	Accession	Name	Species	Unused	%Cov(95)	Peptides(95%)
1	PMI_001579-RA	PMI_001579-RA	Patiria miniata	66.7	16.24	36
2	PMI_000110-RA	PMI_000110-RA	Patiria miniata	57.18	4.093	31
3	gi|160760	muscle actin [Pisaster ochraceus]	Pisaster ochraceus	50.03	75.8	33
4	PMI_005883-RA	PMI_005883-RA	Patiria miniata	36.77	9.369	17
5	PMI_001966-RA	PMI_001966-RA	Patiria miniata	32.64	20.62	17
6	PMI_019907-RA	PMI_019907-RA	Patiria miniata	29.44	33.41	15
7	gi|663085693	alpha-actinin [Patiria miniata]	Patiria miniata	24.41	17.21	12
8	gi|120972524	alpha enolase, partial [Asterias rubens]	Asterias rubens	23.31	48.51	14
9	gi|9994	unnamed protein product [Paracentrotus lividus]	Paracentrotus lividus	22.71	36.5	12
10	PMI_010007-RA	PMI_010007-RA	Patiria miniata	19.73	6.823	11
11	PMI_016676-RA	PMI_016676-RA	Patiria miniata	17.77	13.27	10
12	gi|46909241	ATP synthase beta subunit, partial [Encope michelini]	Encope michelini	16	24.82	8
13	PMI_006368-RA	PMI_006368-RA	Patiria miniata	15.3	10.11	8
14	PMI_003132-RA	PMI_003132-RA	Patiria miniata	12.77	4.991	6
15	gi|124264145	glyceraldehyde 3-phosphate dehydrogenase, partial [Asterias rubens]	Asterias rubens	12.29	25.96	6
16	gi|797932845	beta-actin [Asterias amurensis]	Asterias amurensis	11.68	65.96	7
17	PMI_004318-RA	PMI_004318-RA	Patiria miniata	11.54	2.537	8
18	PMI_014638-RA	PMI_014638-RA	Patiria miniata	11.3	10.58	6
19	gi|780159824	PREDICTED: myosin heavy chain, striated muscle isoform X8 [Strongylocentrotus purpuratus]	Strongylocentrotus purpuratus	11.05	5.309	6
20	PMI_015074-RA	PMI_015074-RA	Patiria miniata	10.7	6.772	8
21	PMI_007714-RA	PMI_007714-RA	Patiria miniata	10.45	39.61	7
22	gi|15212119	EF-1a, partial [Asterias amurensis]	Asterias amurensis	9.87	15.44	6
23	PMI_018161-RA	PMI_018161-RA	Patiria miniata	9.87	27.49	5
24	gi|390346096	PREDICTED: ras-related protein ORAB-1 isoform X1 [Strongylocentrotus purpuratus]	Strongylocentrotus purpuratus	9.8	34.91	5
25	PMI_022790-RA	PMI_022790-RA	Patiria miniata	9.54	19.95	5
26	PMI_014779-RA	PMI_014779-RA	Patiria miniata	9.28	32.19	5
27	PMI_004745-RA	PMI_004745-RA	Patiria miniata	8.47	3.9	5
28	PMI_028408-RA	PMI_028408-RA	Patiria miniata	8.3	40.56	4
29	PMI_003244-RA	PMI_003244-RA	Patiria miniata	8.14	29.81	6
30	gi|122044770	RecName: Full=Histone H2A	Asterias rubens	8.13	49.6	6
31	PMI_010216-RA	PMI_010216-RA	Patiria miniata	7.39	29.61	3
32	PMI_012948-RA	PMI_012948-RA	Patiria miniata	7	2.504	4
33	PMI_018358-RA	PMI_018358-RA	Patiria miniata	6.63	8.714	4
34	PMI_000111-RA	PMI_000111-RA	Patiria miniata	6.43	11.41	3
35	PMI_015227-RA	PMI_015227-RA	Patiria miniata	6.22	5.01	3
36	PMI_025657-RA	PMI_025657-RA	Patiria miniata	6.14	33.56	3
37	gi|780018131	PREDICTED: ADP-ribosylation factor-like [Strongylocentrotus purpuratus]	Strongylocentrotus purpuratus	6	25.7	3
38	PMI_006823-RA	PMI_006823-RA	Patiria miniata	5.42	16.24	3
39	gi|9990	histone H4 [Pycnopodia helianthoides]	Pycnopodia helianthoides	5.26	33.01	3
40	PMI_000109-RA	PMI_000109-RA	Patiria miniata	5.21	3.706	4
41	gi|780137107	PREDICTED: ras-related protein Rap-1b isoform X1 [Strongylocentrotus purpuratus]	Strongylocentrotus purpuratus	5.12	18.09	3
42	gi|4886292	lamin, partial [Asterias rubens]	Asterias rubens	4.89	5.122	3
43	PMI_000148-RA	PMI_000148-RA	Patiria miniata	4.87	5.623	4
44	PMI_006349-RA	PMI_006349-RA	Patiria miniata	4.84	14.53	3
45	PMI_018301-RA	PMI_018301-RA	Patiria miniata	4.65	25.95	2
46	PMI_005473-RA	PMI_005473-RA	Patiria miniata	4.52	4.878	2
47	PMI_008803-RA	PMI_008803-RA	Patiria miniata	4.51	6.114	2
48	PMI_025427-RA	PMI_025427-RA	Patiria miniata	4.5	7.349	2
49	PMI_015682-RA	PMI_015682-RA	Patiria miniata	4.49	22.54	2
50	PMI_004212-RA	PMI_004212-RA	Patiria miniata	4.48	9.907	3
51	PMI_015000-RA	PMI_015000-RA	Patiria miniata	4.43	4.144	2
52	PMI_002118-RA	PMI_002118-RA	Patiria miniata	4.39	8.184	2
53	PMI_021559-RA	PMI_021559-RA	Patiria miniata	4.38	4.974	2
54	PMI_023895-RA	PMI_023895-RA	Patiria miniata	4.36	1.485	2
55	PMI_004215-RA	PMI_004215-RA	Patiria miniata	4.34	26.32	2
56	PMI_016036-RA	PMI_016036-RA	Patiria miniata	4.31	13.17	2
57	PMI_024170-RA	PMI_024170-RA	Patiria miniata	4.27	15.09	2
58	PMI_021557-RA	PMI_021557-RA	Patiria miniata	4.19	8.459	3
59	PMI_013022-RA	PMI_013022-RA	Patiria miniata	4.14	9.843	2
60	PMI_013177-RA	PMI_013177-RA	Patiria miniata	4.08	7.468	2
61	PMI_007600-RA	PMI_007600-RA	Patiria miniata	4.08	6.265	2
62	PMI_002786-RA	PMI_002786-RA	Patiria miniata	4.02	7.547	2
63	gi|215882299	actin isoform 2 [Holothuria glaberrima]	Holothuria glaberrima	4	59.04	2
64	PMI_014906-RA	PMI_014906-RA	Patiria miniata	4	11.27	2
65	gi|310772346	glyceraldehyde-3-phosphate dehydrogenase, partial [Pseudocentrotus depressus]	Pseudocentrotus depressus	4	13.65	2
66	gi|780087571	PREDICTED: talin-1 isoform X6 [Strongylocentrotus purpuratus]	Strongylocentrotus purpuratus	4	1.369	2
67	PMI_016503-RA	PMI_016503-RA	Patiria miniata	4	18.1	2
68	gi|288763381	putative heat shock protein 70 [Brissopsis lyrifera]	Brissopsis lyrifera	3.81	8.294	2
69	gi|780027204	PREDICTED: spectrin beta chain, non-erythrocytic 1 isoform X1 [Strongylocentrotus purpuratus]	Strongylocentrotus purpuratus	3.8	1.319	2
70	PMI_014384-RA	PMI_014384-RA	Patiria miniata	3.72	3.704	2
71	PMI_009931-RA	PMI_009931-RA	Patiria miniata	3.7	13.12	2
72	PMI_005691-RA	PMI_005691-RA	Patiria miniata	3.51	7.914	2
73	PMI_004859-RA	PMI_004859-RA	Patiria miniata	3.5	18.57	2
74	PMI_013835-RA	PMI_013835-RA	Patiria miniata	3.45	1.433	2
75	gi|390356140	PREDICTED: LOW QUALITY PROTEIN: 78 kDa glucose-regulated protein [Strongylocentrotus purpuratus]	Strongylocentrotus purpuratus	3.44	5.723	2
76	gi|5647	G protein alpha subunit [Patiria pectinifera]	Patiria pectinifera	3.4	7.345	2
77	gi|106733473	betaine homocysteine methyltransferase, partial [Paracentrotus lividus]	Paracentrotus lividus	3.19	8.661	2
78	PMI_006509-RA	PMI_006509-RA	Patiria miniata	3.14	2.807	3
79	PMI_011801-RA	PMI_011801-RA	Patiria miniata	3.12	4.044	2
80	gi|780082755	PREDICTED: major vault protein-like [Strongylocentrotus purpuratus]	Strongylocentrotus purpuratus	3.07	5	2
81	gi|336455148	adenylate kinase 2, mitochondrial-like [Strongylocentrotus purpuratus]	Strongylocentrotus purpuratus	3.03	9.053	2
82	PMI_019319-RA	PMI_019319-RA	Patiria miniata	2.98	14.55	2
83	PMI_014743-RA	PMI_014743-RA	Patiria miniata	2.86	1.02	2
84	PMI_023988-RA	PMI_023988-RA	Patiria miniata	2.82	20.36	2
85	gi|108885309	RecName: Full=Histone H2B, sperm	Marthasterias glacialis	2.78	12.4	2
86	PMI_017127-RA	PMI_017127-RA	Patiria miniata	2.66	33.56	2
87	gi|115891439	PREDICTED: gelsolin-like protein 2 [Strongylocentrotus purpuratus]	Strongylocentrotus purpuratus	2.65	6.667	2
88	PMI_021655-RA	PMI_021655-RA	Patiria miniata	2.63	1.917	2
89	PMI_008782-RA	PMI_008782-RA	Patiria miniata	2.59	2.196	1
90	gi|328864214	ubuiquitin/ribosomal L40 fusion protein [Holothuria glaberrima]	Holothuria glaberrima	2.57	12.5	2
91	PMI_008370-RA	PMI_008370-RA	Patiria miniata	2.54	3.584	2
92	PMI_002846-RA	PMI_002846-RA	Patiria miniata	2.53	10.83	2
93	gi|72007358	PREDICTED: myosin regulatory light chain 12A [Strongylocentrotus purpuratus]	Strongylocentrotus purpuratus	2.52	17.78	2
94	PMI_005213-RA	PMI_005213-RA	Patiria miniata	2.5	3.793	2
95	gi|72065608	PREDICTED: cilia- and flagella-associated protein 20 [Strongylocentrotus purpuratus]	Strongylocentrotus purpuratus	2.47	8.718	1
96	PMI_000105-RA	PMI_000105-RA	Patiria miniata	2.39	6.109	1
97	gi|72065529	PREDICTED: serine/threonine-protein phosphatase 2A catalytic subunit beta isoform [Strongylocentrotus purpuratus]	Strongylocentrotus purpuratus	2.39	3.571	1
98	gi|780009559	PREDICTED: peroxiredoxin-6 [Strongylocentrotus purpuratus]	Strongylocentrotus purpuratus	2.38	3.293	1
99	gi|780174453	PREDICTED: ras-related protein Rab-5B [Strongylocentrotus purpuratus]	Strongylocentrotus purpuratus	2.37	6.481	1
100	gi|390365121	PREDICTED: peroxiredoxin-4 [Strongylocentrotus purpuratus]	Strongylocentrotus purpuratus	2.34	5.645	1
101	PMI_019217-RA	PMI_019217-RA	Patiria miniata	2.34	8.475	1
102	PMI_011719-RA	PMI_011719-RA	Patiria miniata	2.3	3.205	1
103	PMI_022563-RA	PMI_022563-RA	Patiria miniata	2.3	4.749	1
104	PMI_021598-RA	PMI_021598-RA	Patiria miniata	2.29	3.608	1
105	gi|779996411	PREDICTED: microtubule-actin cross-linking factor 1, isoforms 1/2/3/5 isoform X4 [Strongylocentrotus purpuratus]	Strongylocentrotus purpuratus	2.28	0.3352	1
106	PMI_010833-RA	PMI_010833-RA	Patiria miniata	2.28	5.011	2
107	PMI_012526-RA	PMI_012526-RA	Patiria miniata	2.24	1.707	1
108	PMI_004694-RA	PMI_004694-RA	Patiria miniata	2.23	3.906	1
109	PMI_003039-RA	PMI_003039-RA	Patiria miniata	2.22	3.085	1
110	gi|780023671	PREDICTED: mitochondrial 10-formyltetrahydrofolate dehydrogenase isoform X2 [Strongylocentrotus purpuratus]	Strongylocentrotus purpuratus	2.2	1.221	1
111	PMI_019282-RA	PMI_019282-RA	Patiria miniata	2.18	5.053	2
112	PMI_010338-RA	PMI_010338-RA	Patiria miniata	2.14	2.119	1
113	PMI_014991-RA	PMI_014991-RA	Patiria miniata	2.12	6.667	1
114	PMI_014310-RA	PMI_014310-RA	Patiria miniata	2.11	3.63	1
115	PMI_013665-RA	PMI_013665-RA	Patiria miniata	2.09	5.788	1
116	PMI_025240-RA	PMI_025240-RA	Patiria miniata	2.09	4.451	1
117	gi|195944322	heat shock protein 70kDa, partial [Odontaster validus]	Odontaster validus	2.08	11.93	1
118	PMI_002157-RA	PMI_002157-RA	Patiria miniata	2.07	1.573	1
119	PMI_021910-RA	PMI_021910-RA	Patiria miniata	2.05	8.682	1
120	gi|780129601	PREDICTED: spectrin alpha chain, non-erythrocytic 1 isoform X6 [Strongylocentrotus purpuratus]	Strongylocentrotus purpuratus	2.04	4.283	1
121	gi|780178714	PREDICTED: tubulin beta chain-like [Strongylocentrotus purpuratus]	Strongylocentrotus purpuratus	2	26.08	1
122	PMI_000371-RA	PMI_000371-RA	Patiria miniata	2	17.53	2
123	PMI_020561-RA	PMI_020561-RA	Patiria miniata	2	8.126	1
124	PMI_008471-RA	PMI_008471-RA	Patiria miniata	2	5.798	1
125	gi|47551121	mitochondrial ATP synthase alpha subunit precursor [Strongylocentrotus purpuratus]	Strongylocentrotus purpuratus	2	8.53	1
126	gi|92111893	mitochondrial chaperonin Hsp56 [Paracentrotus lividus]	Paracentrotus lividus	2	4.296	1
127	PMI_027298-RA	PMI_027298-RA	Patiria miniata	2	12.15	1
128	PMI_015437-RA	PMI_015437-RA	Patiria miniata	2	3.984	1
129	gi|290784562	citrate synthase [Psammechinus miliaris]	Psammechinus miliaris	2	6.034	2
130	PMI_027787-RA	PMI_027787-RA	Patiria miniata	2	8.511	1
131	PMI_012510-RA	PMI_012510-RA	Patiria miniata	2	2.689	1
132	PMI_007102-RA	PMI_007102-RA	Patiria miniata	2	19.83	1
133	gi|780173194	PREDICTED: uncharacterized protein LOC100892949 isoform X2 [Strongylocentrotus purpuratus]	Strongylocentrotus purpuratus	2	0.634	1
134	gi|780163709	PREDICTED: rab GDP dissociation inhibitor alpha [Strongylocentrotus purpuratus]	Strongylocentrotus purpuratus	2	5.539	1
135	gi|780087606	PREDICTED: LOW QUALITY PROTEIN: glycerol-3-phosphate dehydrogenase [NAD(+)], cytoplasmic [Strongylocentrotus purpuratus]	Strongylocentrotus purpuratus	2	3.555	1
136	gi|780067827	PREDICTED: 40S ribosomal protein S5 [Strongylocentrotus purpuratus]	Strongylocentrotus purpuratus	2	6.944	1
137	gi|780045564	PREDICTED: LOW QUALITY PROTEIN: glucose-6-phosphate isomerase-like, partial [Strongylocentrotus purpuratus]	Strongylocentrotus purpuratus	2	2.863	1
138	gi|780039710	PREDICTED: copine-8 isoform X1 [Strongylocentrotus purpuratus]	Strongylocentrotus purpuratus	2	1.599	1
139	gi|780016323	PREDICTED: smoothelin isoform X5 [Strongylocentrotus purpuratus]	Strongylocentrotus purpuratus	2	0.8047	1
140	gi|780005446	PREDICTED: putative neutral ceramidase C, partial [Strongylocentrotus purpuratus]	Strongylocentrotus purpuratus	2	5.607	1
141	gi|615794112	bindin, partial [Pisaster brevispinus]	Pisaster brevispinus	2	2.703	1
142	gi|390366559	PREDICTED: ubiquitin-conjugating enzyme E2 L3 [Strongylocentrotus purpuratus]	Strongylocentrotus purpuratus	2	10.34	1
143	gi|390347642	PREDICTED: uncharacterized protein YMR196W [Strongylocentrotus purpuratus]	Strongylocentrotus purpuratus	2	1.353	1
144	gi|390340130	PREDICTED: LOW QUALITY PROTEIN: ornithine aminotransferase, mitochondrial [Strongylocentrotus purpuratus]	Strongylocentrotus purpuratus	2	2.059	1
145	gi|390332252	PREDICTED: protein MEMO1 [Strongylocentrotus purpuratus]	Strongylocentrotus purpuratus	2	5.017	1
146	gi|164472811	START domain-containing protein, partial [Patiria pectinifera]	Patiria pectinifera	2	2.857	1
147	gi|115711990	PREDICTED: T-complex protein 1 subunit gamma [Strongylocentrotus purpuratus]	Strongylocentrotus purpuratus	2	2.015	1
148	PMI_029109-RA	PMI_029109-RA	Patiria miniata	2	11.76	1
149	PMI_028759-RA	PMI_028759-RA	Patiria miniata	2	8.85	1
150	PMI_027171-RA	PMI_027171-RA	Patiria miniata	2	9.6	1
151	PMI_027130-RA	PMI_027130-RA	Patiria miniata	2	6.358	1
152	PMI_026501-RA	PMI_026501-RA	Patiria miniata	2	6.25	1
153	PMI_024553-RA	PMI_024553-RA	Patiria miniata	2	4.367	1
154	PMI_024294-RA	PMI_024294-RA	Patiria miniata	2	12.5	1
155	PMI_024155-RA	PMI_024155-RA	Patiria miniata	2	3.264	1
156	PMI_022885-RA	PMI_022885-RA	Patiria miniata	2	5.769	1
157	PMI_022664-RA	PMI_022664-RA	Patiria miniata	2	4.049	1
158	PMI_021089-RA	PMI_021089-RA	Patiria miniata	2	6.271	1
159	PMI_018014-RA	PMI_018014-RA	Patiria miniata	2	6.224	1
160	PMI_017797-RA	PMI_017797-RA	Patiria miniata	2	5.128	1
161	PMI_017635-RA	PMI_017635-RA	Patiria miniata	2	10.71	1
162	PMI_017396-RA	PMI_017396-RA	Patiria miniata	2	3.922	1
163	PMI_015348-RA	PMI_015348-RA	Patiria miniata	2	11.3	1
164	PMI_015006-RA	PMI_015006-RA	Patiria miniata	2	3.481	1
165	PMI_012693-RA	PMI_012693-RA	Patiria miniata	2	11.76	1
166	PMI_009737-RA	PMI_009737-RA	Patiria miniata	2	10	1
167	PMI_006677-RA	PMI_006677-RA	Patiria miniata	2	10.17	1
168	PMI_004718-RA	PMI_004718-RA	Patiria miniata	2	6.075	1
169	PMI_003425-RA	PMI_003425-RA	Patiria miniata	2	17.39	1
170	PMI_001575-RA	PMI_001575-RA	Patiria miniata	2	6.494	1
171	PMI_001180-RA	PMI_001180-RA	Patiria miniata	2	2.49	1
172	PMI_023726-RA	PMI_023726-RA	Patiria miniata	1.89	7.035	1
173	PMI_018876-RA	PMI_018876-RA	Patiria miniata	1.82	2.102	2
174	PMI_016715-RA	PMI_016715-RA	Patiria miniata	1.82	3.053	1
175	PMI_008436-RA	PMI_008436-RA	Patiria miniata	1.76	2.32	1
176	PMI_027917-RA	PMI_027917-RA	Patiria miniata	1.74	7.882	1
177	gi|72135958	PREDICTED: serine--tRNA ligase, cytoplasmic [Strongylocentrotus purpuratus]	Strongylocentrotus purpuratus	1.72	1.521	1
178	PMI_010222-RA	PMI_010222-RA	Patiria miniata	1.64	4.348	1
179	gi|115910522	PREDICTED: cytochrome c oxidase subunit 6B1 [Strongylocentrotus purpuratus]	Strongylocentrotus purpuratus	1.64	13.41	1
180	gi|115733045	PREDICTED: radial spoke head protein 9 homolog [Strongylocentrotus purpuratus]	Strongylocentrotus purpuratus	1.64	5.054	1
181	PMI_006282-RA	PMI_006282-RA	Patiria miniata	1.6	10.46	2
182	PMI_000760-RA	PMI_000760-RA	Patiria miniata	1.54	1.351	1
183	gi|780187518	PREDICTED: calmodulin [Strongylocentrotus purpuratus]	Strongylocentrotus purpuratus	1.51	15.49	1
184	PMI_011192-RA	PMI_011192-RA	Patiria miniata	1.5	4.527	1
185	PMI_001884-RA	PMI_001884-RA	Patiria miniata	1.49	1.955	1
186	PMI_005830-RA	PMI_005830-RA	Patiria miniata	1.48	4.202	1
187	PMI_011884-RA	PMI_011884-RA	Patiria miniata	1.44	4.358	2
188	gi|72124360	PREDICTED: putative acyl-CoA-binding protein [Strongylocentrotus purpuratus]	Strongylocentrotus purpuratus	1.32	11.49	1
189	PMI_003345-RA	PMI_003345-RA	Patiria miniata	1.3	9.444	1
190	PMI_000652-RA	PMI_000652-RA	Patiria miniata	1.29	7.252	1
191	PMI_011595-RA	PMI_011595-RA	Patiria miniata	1.26	2.523	1
192	gi|780180272	PREDICTED: AP-2 complex subunit alpha-2 isoform X2 [Strongylocentrotus purpuratus]	Strongylocentrotus purpuratus	1.2	1.442	1
193	gi|780088280	PREDICTED: myosin heavy chain, striated muscle-like [Strongylocentrotus purpuratus]	Strongylocentrotus purpuratus	1.17	2.261	1
194	gi|780174872	PREDICTED: ras-related protein Rab-2A isoform X2 [Strongylocentrotus purpuratus]	Strongylocentrotus purpuratus	1.12	6.604	1
195	gi|780121557	PREDICTED: NADH dehydrogenase [ubiquinone] iron-sulfur protein 3, mitochondrial [Strongylocentrotus purpuratus]	Strongylocentrotus purpuratus	1.12	5.729	1
196	gi|378524204	RecName: Full=Scavenger receptor cysteine-rich domain superfamily protein; Short=ApSRCR1; Flags: Precursor	Patiria pectinifera	1.09	1.064	1
197	PMI_028139-RA	PMI_028139-RA	Patiria miniata	1.07	7.627	1
198	PMI_012686-RA	PMI_012686-RA	Patiria miniata	1.03	3.413	1
199	PMI_004123-RA	PMI_004123-RA	Patiria miniata	1.01	0	2
200	PMI_018363-RA	PMI_018363-RA	Patiria miniata	1	2.121	1
201	gi|72007592	PREDICTED: sorting nexin-3 [Strongylocentrotus purpuratus]	Strongylocentrotus purpuratus	0.98	4.094	1
202	gi|780155515	PREDICTED: alpha-1-macroglobulin [Strongylocentrotus purpuratus]	Strongylocentrotus purpuratus	0.94	2.02	1
203	PMI_003462-RA	PMI_003462-RA	Patiria miniata	0.91	3.107	1
204	PMI_002180-RA	PMI_002180-RA	Patiria miniata	0.88	0	1
205	PMI_012278-RA	PMI_012278-RA	Patiria miniata	0.85	15.22	1
206	PMI_023139-RA	PMI_023139-RA	Patiria miniata	0.83	2.693	1
207	gi|72016739	PREDICTED: polyamine-modulated factor 1 [Strongylocentrotus purpuratus]	Strongylocentrotus purpuratus	0.82	4.867	1
208	gi|390362822	PREDICTED: uncharacterized protein LOC755110 [Strongylocentrotus purpuratus]	Strongylocentrotus purpuratus	0.8	2.11	1
209	PMI_027933-RA	PMI_027933-RA	Patiria miniata	0.77	8.029	1
210	PMI_021603-RA	PMI_021603-RA	Patiria miniata	0.76	5.058	1
211	PMI_011405-RA	PMI_011405-RA	Patiria miniata	0.75	3.968	1
213	PMI_004796-RA	PMI_004796-RA	Patiria miniata	0.69	0	1
214	PMI_010233-RA	PMI_010233-RA	Patiria miniata	0.68	0	1
215	PMI_017378-RA	PMI_017378-RA	Patiria miniata	0.67	0.8371	1
216	gi|27763991	extracellular signal-regulated protein kinase [Marthasterias glacialis]	Marthasterias glacialis	0.66	0	1
218	PMI_024086-RA	PMI_024086-RA	Patiria miniata	0.66	0	1

## Sheet: SWATH Rep A1E1
Protein accession code	No. Peptides
gi|663085693	15
PMI_000110-RA	14
PMI_001579-RA	13
PMI_005883-RA	11
gi|160760	10
gi|120972524	9
PMI_001966-RA	8
PMI_015074-RA	7
PMI_010007-RA	6
gi|15212119	6
PMI_004318-RA	5
PMI_007714-RA	5
PMI_018358-RA	5
PMI_016676-RA	4
gi|124264145	4
PMI_018161-RA	4
gi|780159824	4
PMI_004745-RA	4
gi|122044770	4
PMI_000111-RA	4
PMI_010216-RA	4
PMI_028408-RA	4
gi|9994	4
PMI_013835-RA	4
PMI_006823-RA	3
PMI_003132-RA	3
PMI_022790-RA	3
PMI_014779-RA	3
PMI_003244-RA	3
gi|390346096	3
gi|780027204	3
PMI_016036-RA	3
PMI_015227-RA	3
gi|72105036	3
PMI_006600-RA	3
PMI_005473-RA	3
PMI_000148-RA	3
PMI_007600-RA	3
PMI_004215-RA	3
gi|310772346	3
PMI_010833-RA	3
PMI_011630-RA	3
PMI_005549-RA	2
PMI_000109-RA	2
PMI_012948-RA	2
gi|4886292	2
PMI_025657-RA	2
gi|780023671	2
PMI_006282-RA	2
PMI_006349-RA	2
PMI_014384-RA	2
PMI_002118-RA	2
gi|390356140	2
gi|779996411	2
gi|780129601	2
PMI_002180-RA	2
gi|5647	2
gi|780137107	2
PMI_013179-RA	2
PMI_019282-RA	2
PMI_004859-RA	2
PMI_018301-RA	2
PMI_004212-RA	2
gi|72110134	2
PMI_008803-RA	2
PMI_023895-RA	2
PMI_013022-RA	2
gi|115891439	2
gi|779996442	2
PMI_027298-RA	2
PMI_018876-RA	2
PMI_004203-RA	2
PMI_009931-RA	2
PMI_011801-RA	2
gi|663085695	2
PMI_017396-RA	2
gi|72065529	2
gi|780174453	2
PMI_023836-RA	2
PMI_019319-RA	2
PMI_021557-RA	2
PMI_005213-RA	2
PMI_008629-RA	2
PMI_025388-RA	2
PMI_007102-RA	2
gi|780002490	2
PMI_019907-RA	1
gi|72142258	1
gi|9990	1
PMI_004694-RA	1
PMI_024170-RA	1
gi|390365121	1
PMI_008782-RA	1
gi|780174872	1
PMI_025427-RA	1
gi|288763381	1
PMI_015682-RA	1
PMI_002786-RA	1
PMI_021559-RA	1
gi|780004963	1
PMI_013177-RA	1
PMI_010222-RA	1
PMI_014638-RA	1
gi|336455148	1
PMI_004718-RA	1
PMI_014906-RA	1
PMI_000466-RA	1
gi|46909437	1
PMI_015348-RA	1
PMI_011192-RA	1
PMI_002846-RA	1
PMI_005830-RA	1
PMI_000105-RA	1
PMI_014743-RA	1
PMI_015965-RA	1
PMI_023988-RA	1
gi|779997539	1
PMI_017127-RA	1
gi|27763991	1
gi|328864214	1
gi|780045564	1
gi|106733473	1
PMI_007934-RA	1
gi|72007358	1
PMI_002157-RA	1
PMI_013228-RA	1
PMI_013665-RA	1
PMI_012526-RA	1
PMI_007327-RA	1
PMI_004743-RA	1
PMI_021655-RA	1
PMI_008370-RA	1
PMI_012693-RA	1
PMI_003039-RA	1
PMI_013203-RA	1
PMI_014991-RA	1
gi|72065608	1
gi|780009559	1
PMI_019217-RA	1
PMI_000652-RA	1
PMI_003345-RA	1
gi|72058324	1
PMI_017797-RA	1
PMI_006677-RA	1
PMI_021598-RA	1
PMI_014310-RA	1
gi|780135472	1
PMI_002250-RA	1
PMI_025240-RA	1
gi|390366559	1
PMI_021398-RA	1
PMI_017378-RA	1
gi|390365128	1
gi|195944322	1
PMI_015437-RA	1
PMI_016294-RA	1
gi|390339579	1
gi|164472811	1
gi|115711990	1
PMI_025822-RA	1
gi|780006400	1
gi|46909241	1
gi|780178714	1
PMI_020561-RA	1
PMI_000371-RA	1
gi|47551121	1
PMI_023139-RA	1
PMI_016503-RA	1
PMI_011595-RA	1
PMI_027787-RA	1
PMI_027171-RA	1
PMI_021089-RA	1
PMI_012510-RA	1
PMI_011965-RA	1
gi|780173194	1
gi|780088280	1
gi|780067827	1
gi|780022169	1
gi|780016323	1
gi|780000997	1
gi|615794112	1
gi|587759608	1
gi|390340130	1
gi|390332252	1
gi|115499661	1
PMI_029109-RA	1
PMI_024553-RA	1
PMI_024246-RA	1
PMI_023726-RA	1
PMI_023359-RA	1
PMI_022885-RA	1
PMI_021603-RA	1
PMI_018014-RA	1
PMI_017521-RA	1
PMI_017009-RA	1
PMI_012686-RA	1
PMI_011405-RA	1
PMI_009737-RA	1
PMI_004005-RA	1
PMI_003462-RA	1
PMI_003425-RA	1
PMI_002183-RA	1
PMI_001442-RA	1
PMI_001180-RA	1
PMI_026908-RA	1
PMI_024316-RA	1
PMI_024272-RA	1
PMI_016701-RA	1
gi|390333455	1
gi|115910522	1
PMI_002670-RA	1
gi|780187518	1
PMI_016715-RA	1
gi|72124360	1
PMI_016804-RA	1
gi|72135958	1
PMI_000396-RA	1
gi|390365067	1
gi|115733045	1

## Sheet: SWATH Rep B1F1
Protein accession code	No. Peptides
PMI_000110-RA	15
gi|663085693	15
PMI_001579-RA	13
PMI_005883-RA	11
gi|160760	10
gi|120972524	9
PMI_001966-RA	8
PMI_015074-RA	7
PMI_010007-RA	6
gi|15212119	6
gi|124264145	5
PMI_007714-RA	5
PMI_004745-RA	5
gi|122044770	5
PMI_018358-RA	5
PMI_004318-RA	4
gi|780159824	4
PMI_014779-RA	4
gi|9994	4
PMI_013835-RA	4
PMI_006823-RA	3
PMI_016676-RA	3
PMI_018161-RA	3
PMI_005549-RA	3
PMI_022790-RA	3
PMI_000111-RA	3
PMI_016036-RA	3
PMI_010216-RA	3
PMI_015227-RA	3
gi|72105036	3
PMI_028408-RA	3
PMI_005473-RA	3
gi|779996411	3
PMI_000148-RA	3
PMI_007600-RA	3
PMI_004215-RA	3
gi|780137107	3
PMI_013179-RA	3
gi|310772346	3
PMI_011630-RA	3
PMI_025388-RA	3
PMI_003132-RA	2
PMI_003244-RA	2
gi|390346096	2
gi|780027204	2
PMI_000109-RA	2
PMI_012948-RA	2
gi|4886292	2
PMI_025657-RA	2
gi|780023671	2
PMI_006282-RA	2
PMI_014384-RA	2
PMI_002118-RA	2
gi|390356140	2
gi|780129601	2
PMI_002180-RA	2
PMI_019282-RA	2
PMI_018301-RA	2
PMI_004212-RA	2
gi|780174872	2
gi|72110134	2
PMI_010833-RA	2
PMI_015682-RA	2
PMI_008803-RA	2
PMI_013022-RA	2
gi|115891439	2
gi|779996442	2
PMI_027298-RA	2
PMI_004718-RA	2
PMI_018876-RA	2
PMI_004203-RA	2
PMI_009931-RA	2
PMI_015348-RA	2
PMI_011801-RA	2
PMI_017396-RA	2
gi|780174453	2
PMI_023836-RA	2
gi|780045564	2
PMI_019319-RA	2
PMI_021557-RA	2
PMI_016294-RA	2
PMI_021089-RA	2
PMI_007102-RA	2
PMI_024272-RA	2
gi|780002490	2
PMI_019907-RA	1
gi|72142258	1
PMI_006600-RA	1
PMI_006349-RA	1
gi|9990	1
PMI_004694-RA	1
PMI_024170-RA	1
gi|5647	1
PMI_004859-RA	1
gi|390365121	1
PMI_008782-RA	1
PMI_025427-RA	1
gi|288763381	1
PMI_002786-RA	1
PMI_023895-RA	1
gi|780004963	1
PMI_013177-RA	1
PMI_010222-RA	1
PMI_014638-RA	1
gi|336455148	1
PMI_000466-RA	1
gi|46909437	1
PMI_011192-RA	1
PMI_002846-RA	1
PMI_005830-RA	1
gi|663085695	1
PMI_000105-RA	1
PMI_008436-RA	1
PMI_014743-RA	1
PMI_015965-RA	1
PMI_023988-RA	1
gi|779997539	1
gi|27763991	1
gi|72065529	1
gi|328864214	1
gi|106733473	1
gi|72007358	1
PMI_002157-RA	1
PMI_011719-RA	1
PMI_013228-RA	1
PMI_013665-RA	1
PMI_012526-RA	1
PMI_004743-RA	1
PMI_021655-RA	1
PMI_008370-RA	1
PMI_012693-RA	1
PMI_003039-RA	1
PMI_013203-RA	1
PMI_014991-RA	1
gi|780009559	1
PMI_019217-RA	1
PMI_000652-RA	1
PMI_003345-RA	1
PMI_005213-RA	1
gi|72058324	1
PMI_017797-RA	1
PMI_006677-RA	1
PMI_021598-RA	1
PMI_014310-RA	1
gi|780135472	1
PMI_025240-RA	1
PMI_008629-RA	1
gi|390366559	1
PMI_021398-RA	1
PMI_017378-RA	1
gi|390365128	1
gi|195944322	1
PMI_015437-RA	1
PMI_011974-RA	1
gi|390339579	1
gi|164472811	1
PMI_025822-RA	1
gi|780006400	1
gi|46909241	1
gi|780178714	1
PMI_020561-RA	1
PMI_000371-RA	1
gi|47551121	1
PMI_023139-RA	1
PMI_016503-RA	1
PMI_011595-RA	1
gi|780005446	1
PMI_027787-RA	1
PMI_027171-RA	1
PMI_012510-RA	1
PMI_011965-RA	1
PMI_003335-RA	1
gi|780173194	1
gi|780163709	1
gi|780138343	1
gi|780088280	1
gi|780087606	1
gi|780067827	1
gi|780039710	1
gi|780022169	1
gi|780016323	1
gi|780000997	1
gi|615794112	1
gi|587759608	1
gi|390340130	1
gi|390332252	1
gi|115499661	1
PMI_029109-RA	1
PMI_024553-RA	1
PMI_024294-RA	1
PMI_023726-RA	1
PMI_023359-RA	1
PMI_022885-RA	1
PMI_022528-RA	1
PMI_021603-RA	1
PMI_018014-RA	1
PMI_017635-RA	1
PMI_017009-RA	1
PMI_015006-RA	1
PMI_012686-RA	1
PMI_012452-RA	1
PMI_011405-RA	1
PMI_009737-RA	1
PMI_004005-RA	1
PMI_003462-RA	1
PMI_003425-RA	1
PMI_002183-RA	1
PMI_001442-RA	1
PMI_001180-RA	1
PMI_026908-RA	1
PMI_024316-RA	1
PMI_016701-RA	1
gi|390333455	1
gi|115910522	1
PMI_008471-RA	1
PMI_002670-RA	1
gi|780187518	1
gi|72124360	1
PMI_016804-RA	1
gi|72135958	1
PMI_000396-RA	1
PMI_008212-RA	1

## Sheet: SWATH Rep C1D1
Protein accession code	No. peptides
PMI_000110-RA	15
PMI_001579-RA	15
gi|663085693	13
PMI_005883-RA	11
PMI_001966-RA	9
gi|120972524	9
PMI_015074-RA	7
gi|160760	6
PMI_010007-RA	6
gi|15212119	6
PMI_004318-RA	5
PMI_014779-RA	5
PMI_007714-RA	5
PMI_018358-RA	5
PMI_018161-RA	4
gi|780159824	4
PMI_003244-RA	4
PMI_004745-RA	4
gi|122044770	4
gi|390346096	4
PMI_010216-RA	4
PMI_028408-RA	4
PMI_006600-RA	4
gi|9994	4
PMI_013835-RA	4
PMI_006823-RA	3
PMI_016676-RA	3
gi|124264145	3
PMI_003132-RA	3
PMI_022790-RA	3
PMI_000111-RA	3
gi|780027204	3
PMI_015227-RA	3
PMI_002118-RA	3
PMI_000148-RA	3
PMI_007600-RA	3
PMI_004215-RA	3
gi|780137107	3
PMI_013179-RA	3
PMI_010833-RA	3
gi|663085695	3
PMI_025388-RA	3
PMI_000109-RA	2
PMI_012948-RA	2
gi|4886292	2
gi|72105036	2
PMI_025657-RA	2
PMI_005473-RA	2
gi|780023671	2
PMI_006282-RA	2
PMI_006349-RA	2
PMI_014384-RA	2
gi|390356140	2
gi|780129601	2
PMI_002180-RA	2
gi|5647	2
PMI_019282-RA	2
PMI_004859-RA	2
gi|310772346	2
PMI_025427-RA	2
gi|72110134	2
PMI_015682-RA	2
PMI_011630-RA	2
PMI_008803-RA	2
PMI_013022-RA	2
gi|115891439	2
gi|779996442	2
PMI_027298-RA	2
PMI_004203-RA	2
PMI_009931-RA	2
PMI_011801-RA	2
PMI_017396-RA	2
gi|72065529	2
gi|780174453	2
PMI_023836-RA	2
PMI_019319-RA	2
PMI_021557-RA	2
PMI_005213-RA	2
PMI_005691-RA	2
PMI_007102-RA	2
PMI_024272-RA	2
gi|780002490	2
PMI_019907-RA	1
gi|72142258	1
PMI_005549-RA	1
PMI_016036-RA	1
gi|779996411	1
gi|9990	1
PMI_004694-RA	1
PMI_024170-RA	1
gi|390365121	1
PMI_008782-RA	1
PMI_018301-RA	1
PMI_004212-RA	1
gi|780174872	1
gi|288763381	1
PMI_002786-RA	1
PMI_021559-RA	1
PMI_023895-RA	1
gi|780004963	1
PMI_013177-RA	1
PMI_010222-RA	1
PMI_014638-RA	1
gi|336455148	1
PMI_014906-RA	1
PMI_018876-RA	1
gi|780087571	1
gi|46909437	1
PMI_015348-RA	1
PMI_011192-RA	1
PMI_002846-RA	1
gi|108885309	1
PMI_005830-RA	1
PMI_008436-RA	1
PMI_014743-RA	1
PMI_015965-RA	1
PMI_023988-RA	1
gi|779997539	1
PMI_017127-RA	1
PMI_006509-RA	1
gi|328864214	1
gi|780045564	1
gi|106733473	1
PMI_007934-RA	1
PMI_011719-RA	1
PMI_013665-RA	1
PMI_012526-RA	1
PMI_007327-RA	1
PMI_004743-RA	1
PMI_021655-RA	1
PMI_008370-RA	1
PMI_012693-RA	1
PMI_003039-RA	1
PMI_013203-RA	1
PMI_014991-RA	1
gi|780009559	1
PMI_019217-RA	1
PMI_000652-RA	1
PMI_003345-RA	1
gi|72058324	1
PMI_017797-RA	1
PMI_006677-RA	1
PMI_021598-RA	1
PMI_002250-RA	1
PMI_025240-RA	1
PMI_008629-RA	1
gi|390366559	1
PMI_021398-RA	1
PMI_017378-RA	1
PMI_010338-RA	1
gi|390365128	1
gi|195944322	1
PMI_015437-RA	1
PMI_016294-RA	1
PMI_011974-RA	1
gi|390339579	1
gi|164472811	1
gi|115711990	1
PMI_025822-RA	1
gi|780006400	1
gi|46909241	1
gi|780178714	1
PMI_020561-RA	1
PMI_000371-RA	1
PMI_008041-RA	1
gi|47551121	1
PMI_016503-RA	1
PMI_011595-RA	1
gi|780005446	1
PMI_027787-RA	1
PMI_027171-RA	1
PMI_021089-RA	1
PMI_012510-RA	1
gi|780173194	1
gi|780088280	1
gi|780087606	1
gi|780039710	1
gi|780022169	1
gi|780016323	1
gi|780000997	1
gi|615794112	1
gi|587759608	1
gi|390347642	1
gi|390340130	1
gi|390332252	1
gi|115499661	1
PMI_029109-RA	1
PMI_024553-RA	1
PMI_024294-RA	1
PMI_023726-RA	1
PMI_023359-RA	1
PMI_022885-RA	1
PMI_022528-RA	1
PMI_021603-RA	1
PMI_018014-RA	1
PMI_017635-RA	1
PMI_017009-RA	1
PMI_015006-RA	1
PMI_012686-RA	1
PMI_012452-RA	1
PMI_011405-RA	1
PMI_009737-RA	1
PMI_004005-RA	1
PMI_003462-RA	1
PMI_003425-RA	1
PMI_002183-RA	1
PMI_001442-RA	1
PMI_001180-RA	1
PMI_016701-RA	1
gi|115910522	1
PMI_008471-RA	1
gi|780187518	1
PMI_016715-RA	1
gi|72124360	1
gi|72135958	1
gi|390365067	1
gi|115733045	1
PMI_008212-RA	1
