# Supplementary material for: More than a simple epithelial layer: multifunctional role of echinoderm coelomic epithelium
Source: Cell Tissue Res. 2022 Sep 9;390(2):207–27. doi: 10.1007/s00441-022-03678-x (PMC9630195; doi:10.1007/s00441-022-03678-x)
Supplement: Supplementary file 4 — Supplementary file4 Online Resource 4 Combined list of identified proteins and their molecular functions. (XLSX 61 KB) [file 441_2022_3678_MOESM4_ESM.xlsx]

## Sheet: Sheet1
More than a simple epithelial layer: multifunctional role of echinoderm coelomic epithelium,Cell and Tissue Research, Silvia Guatelli1, Cinzia Ferrario1, 2, Francesco Bonasoro1, Sandra I. Anjo3, Bruno Manadas3, Maria Daniela Candia Carnevali1, Ana Varela Coelho*4, Michela Sugni*1, 2; Corresponding authors: michela.sugni@unimi.it, Department of Environmental Science and Policy-University of Milan,…
Accession code	Protein Id	Molecular function	UNIPROT BLAST		NCBI BLAST		UNIPROT BLAST S. purpuratus	STRING CODE S. purpuratus
			Ac. CODE	Prot Id	Ac. CODE	Prot Id	Ac. CODE	Ac. CODE
gi|120972524	Alpha enolase, partial [Asterias rubens]	-	A8DU75	Alpha enolase (Asterias rubens)	ABM46845.1	alpha enolase, partial [Asterias rubens]	-	-
gi|124264145	Glyceraldehyde 3-phosphate dehydrogenase, partial [Asterias rubens]		A8DX82	Glyceraldehyde-3-phosphate dehydrogenase (Asterias rubens)	ABM97661.1	glyceraldehyde 3-phosphate dehydrogenase, partial [Asterias rubens]	-	-
PMI_018161-RA	Cytoskeleton_ActinRelated	regulation of actin filament polymerization/actin binding/ATP binding	C0HBE5	Actin-related protein 3 (Salmo salar)	XP_006010175.1	PREDICTED: actin-related protein 3B isoform X3 [Latimeria chalumnae]	W4Y4J1	SPU_010631tr
PMI_025657-RA	calmodulin		B3SND3	Calmodulin (Haliotis diversicolor)	KRX92830.1	Calmodulin [Trichinella pseudospiralis]	W4XNP9	SPU_005032tr
PMI_007714-RA	Cytoskeleton_Myosin/myosin II	calcium ion binding	U3ELK3	Myosin light chain 6B (Callithrix jacchus)	XP_007426149.1	PREDICTED: myosin light polypeptide 6 isoform X1 [Python bivittatus]	W4XE04	SPU_001613tr
PMI_004745-RA	Cytoskeleton_Myosin	motor activity/ATP binding	A0A087UGB2	Myosin heavy chain, non-muscle (Stegodyphus mimosarum)	XP_011665644.1	PREDICTED: myosin-10 [Strongylocentrotus purpuratus]	-	-
gi|780023671	PREDICTED: mitochondrial 10-formyltetrahydrofolate dehydrogenase isoform X2 [Strongylocentrotus purpuratus]		B4DTU7	10-formyltetrahydrofolate dehydrogenase (Homo sapiens)	XM_011667291.1	PREDICTED: mitochondrial 10-formyltetrahydrofolate dehydrogenase isoform X2 [Strongylocentrotus purpuratus]	W4XGY3	SPU_002650tr
gi|122044770	RecName: Full=Histone H2A		P02269	Histone H2A (Asterias rubens)	-	RecName: Full=Histone H2A	P16886	SPU_023663tr
gi|15212119	EF-1a, partial [Asterias amurensis]		Q966R9	EF-1a (Asterias amurensis)	AB070232.1	EF-1a, partial [Asterias amurensis]	-	-
PMI_000148-RA	Defensome_OxidativeBiotransformation/Aldehyde dehydrogenase, mitochondrial precursor (ALDH class 2)		A0A1B0BRS4	Aldehyde dehydrogenase (Glossina palpalis gambiensis)	KXN81421.1	Aldehyde dehydrogenase [Leucoagaricus sp. SymC.cos]	W4XV28	SPU_007283tr
PMI_004859-RA	Cell Division Cycle 42	GTP catabolic process/signal transduction//protein transport/GTPase activity/GTP binding	A0A146YB69	Cell division control protein 42 (Fundulus heteroclitus)	XP_006804292.1	PREDICTED: cell division control protein 42 homolog [Neolamprologus brichardi]	A0A0B4J2W0	SPU_019494tr
gi|310772346	Glyceraldehyde-3-phosphate dehydrogenase, partial [Pseudocentrotus depressus]		E2S0A9	Glyceraldehyde-3-phosphate dehydrogenase (Pseudocentrotus depressus)	AB597789.1	glyceraldehyde-3-phosphate dehydrogenase, partial [Pseudocentrotus depressus]	-	-
gi|780004963	PREDICTED: guanine nucleotide-binding protein subunit beta isoform X3 [Strongylocentrotus purpuratus]		B7Q3T6	THO complex subunit, putative (Ixodes scapularis)	XM_011662972.1	PREDICTED: guanine nucleotide-binding protein subunit beta isoform X3 [Strongylocentrotus purpuratus]	-	-
PMI_019282-RA	Defensome_HSP/HSP90, heat shock protein 90		S9YK27	Heat shock protein HSP 90-alpha (Camelus ferus)	AMX23518.1	heat shock protein 90 [Monochamus alternatus]	-	-
PMI_015682-RA	Cytochrome c, somatic	iron ion binding/electron carrier activity/heme binding	P00029	Cytochrome c (Asterias rubens)	P00029.2	RecName: Full=Cytochrome c	-	-
gi|108885309	RecName: Full=Histone H2B, sperm		P02285	Histone H2B, sperm (Marthasterias glacialis)	-	RecName: Full=Histone H2B, sperm	W4YTJ5	SPU_019138tr
gi|5647	G protein alpha subunit [Patiria pectinifera]		U3U9X1	Guanine nucleotide-binding protein G(I) alpha (Patiria pectinifera)	X66378.1	G protein alpha subunit [Patiria pectinifera]	Q6QM17	-
PMI_015683-RA	Aldehyde dehydrogenase 1 family	Defensome_OxidativeBiotransformation/catalytic activityoxidoreductase activity/oxidoreductase activity, acting on the aldehyde or oxogroup of donors, NAD or NADP as acceptor/hydroxymethyl-, formyl- and related transferase activity	V9KA05	10-formyltetrahydrofolate dehydrogenase (Callorhinchus milii)	XP_002736701.1	PREDICTED: mitochondrial 10-formyltetrahydrofolate dehydrogenase-like [Saccoglossus kowalevskii]	W4XGY3	SPU_002650tr
PMI_004694-RA	-	protein domain specific binding	A0A0P6A896	14-3-3 protein zeta/delta (Daphnia magna)	EFX74245.1	hypothetical protein DAPPUDRAFT_307391 [Daphnia pulex]	-	-
gi|663085695	Arpc1 [Patiria miniata]		A0A075FFS3	Arpc1 (Patiria miniata)	KJ776755.1	Arpc1 [Patiria miniata]	W4ZIG0	SPU_027974tr
PMI_002118-RA	DHPase, Hydantoinase	hydrolase activity, acting on carbon-nitrogen (but notpeptide) bonds	K1PGY5	Dihydropyrimidinase (Crassostrea gigas)	XP_006822013.1	PREDICTED: dihydropyrimidinase-like [Saccoglossus kowalevskii]	-	-
PMI_006677-RA	Thymosin	cytoskeleton organization/actin cytoskeleton organization/sequestering of actin monomers/actin binding/	Q8C0W0	Protein Tmsb15l (Mus musculus)	EDL23881.1/NP_997150.1	RIKEN cDNA 4930488E11 [Mus musculus]/Tmsb15b1-Tmsb15b2 protein [Mus musculus]	O76538	SPU_026031tr
gi|780135472	PREDICTED: proteasome subunit alpha type-7 [Strongylocentrotus purpuratus]		C1BKQ3	Proteasome subunit alpha type (Osmerus mordax)	XM_011681606.1	PREDICTED: proteasome subunit alpha type-7 [Strongylocentrotus purpuratus]	-	-
PMI_019319-RA	60S ribosomal protein L12 [Aspergillus terreus NIH2624]	structural constituent of ribosome	Q4PMC4	Ribosomal protein L12 (Ixodes scapularis)	XP_002434030.1	ribosomal protein L12, putative [Ixodes scapularis]	-	-
PMI_015437-RA		protein domain specific binding	Q9NKX5	14-3-3 protein (Ciona intestinalis)	NP_001234637.1/XP_002675917.1	14-3-3 protein 7 [Solanum lycopersicum]/predicted protein [Naegleria gruberi]	-	-
PMI_004718-RA	Translation_RibosomalProtein		A0A099ZNZ6	Ribosomal protein (Tinamus guttatus)	EFX80812.1	hypothetical protein DAPPUDRAFT_230893 [Daphnia pulex]	-	-
PMI_008041-RA	Cytoskeleton_Actin/actin 5 [Aedes aegypti]		D0ES27	Beta actin (Polyrhachis vicina)	AEI91060.1	beta-actin [Onthophagus binodis]	-	-
PMI_012452-RA	ATP-citrate synthase (ATP-citrate (pro-S-)-lyase) (Citrate cleavage enzyme)	cellular carbohydrate metabolic process/ATP binding/transferase activity, transferring acyl groups, acyl groupsconverted into alkyl on transfer/cofactor binding	S4RVB5	ATP-citrate synthase (Petromyzon marinus)	XP_011672562.1	PREDICTED: ATP-citrate synthase isoform X2 [Strongylocentrotus purpuratus]	-	-
gi|780163709	PREDICTED: rab GDP dissociation inhibitor alpha [Strongylocentrotus purpuratus]		A0A087TXJ3	Rab GDP dissociation inhibitor beta (Stegodyphus mimosarum)	XM_011685177.1	PREDICTED: rab GDP dissociation inhibitor alpha [Strongylocentrotus purpuratus]	W4XN05	SPU_004785tr
gi|615794112	Bindin, partial [Pisaster brevispinus]		A0A023SFM5	Bindin (Pisaster brevispinus)	KJ481935.1	bindin, partial [Pisaster brevispinus]	W4Y4H7	SPU_010616tr
gi|780039710	-	-	W4YXR7	copine-8 isoform X1 (Strongylocentrotus purpuratus)	XM_011669595.1	PREDICTED: copine-8 isoform X1 [Strongylocentrotus purpuratus]	W4YXR7	SPU_020636tr
PMI_015348-RA	S-phase kinase-associated protein 1, Cyclin A/CDK2-associated protein p19	ubiquitin-dependent protein catabolic process	S7MVE4	S-phase kinase-associated protein 1 (Myotis brandtii)	KOF78435.1	hypothetical protein OCBIM_22030785mg [Octopus bimaculoides]	W4Z8N3	SPU_024507tr
PMI_021089-RA	Aldehyde dehydrogenase family 7 member A1 (Antiquitin 1)	oxidoreductase activity	A0A0B8RTQ7	Alpha-aminoadipic semialdehyde dehydrogenase-like protein (Boiga irregularis)	XP_007425694.1	PREDICTED: alpha-aminoadipic semialdehyde dehydrogenase [Python bivittatus]	-	-
PMI_024294-RA	Roadblock		U6DU85	Dynein light chain roadblock-type 2 (Neovison vison)	XP_007477099.1	Select seq ref|XP_007477099.1| PREDICTED: dynein light chain roadblock-type 2 [Monodelphis domestica]	W4XIB3	SPU_003137tr
gi|195944322	Heat shock protein 70kDa, partial [Odontaster validus]		B4E480	Heat shock protein 70kDa (Odontaster validus)	AM408048.1	heat shock protein 70kDa, partial [Odontaster validus]	-	-
PMI_015006-RA	NADP-dependent leukotriene B4 12-hydroxydehydrogenase (15-oxoprostaglandin 13-reductase) (Dithiolethione-inducible gene 1 protein) (D3T-inducible gene 1 protein) (DIG-1)		A0A0L7L3S9	Alcohol dehydrogenase (Operophtera brumata)	KYB26848.1	Prostaglandin reductase 1-like Protein [Tribolium castaneum]	W4Z4P2	SPU_023096tr
PMI_016503-RA	Triosephosphate isomerase (TIM) (Triose-phosphate isomerase)	catalytic activity/triose-phosphate isomerase activity	I1FSW7	Triosephosphate isomerase (Amphimedon queenslandica)	EKC21628.1	Triosephosphate isomerase [Crassostrea gigas]	-	-
gi|3493664	Maturation inhibited protein kinase p40 [Pisaster ochraceus]		O76806	Mitogen-activated protein kinase (Pisaster ochraceus)	AF084574.1	maturation inhibited protein kinase p40 [Pisaster ochraceus]	W4Y332	SPU_010118tr
PMI_016663-RA	Ribosomal protein L23a	nucleotide binding/structural constituent of ribosome	D3TMN9	60s ribosomal protein L23 (Glossina morsitans morsitans)	XP_011668170.1	PREDICTED: 60S ribosomal protein L23a [Strongylocentrotus purpuratus]	W4XAI4	SPU_000379tr
PMI_012566-RA	Ribosomal protein SA	structural constituent of ribosome	B0Z9R5	Ribosomal protein rpsA (Lineus viridis)	ABZ04275.1	ribosomal protein rpsA [Lineus viridis]	-	-
PMI_027358-RA	Hippocalcin-like 1	calcium ion binding	A0A162DDQ0	Guanylyl cyclase-activating protein 2 (Daphnia magna)	XP_002114124.1	conserved hypothetical protein [Trichoplax adhaerens]	W4ZFP4	SPU_026993tr
gi|390340130	PREDICTED: LOW QUALITY PROTEIN: ornithine aminotransferase, mitochondrial [Strongylocentrotus purpuratus]		E6ZHM0	Ornithine aminotransferase, mitochondrial ' (Dicentrarchus labrax)	XM_003725128.2	PREDICTED: LOW QUALITY PROTEIN: ornithine aminotransferase, mitochondrial [Strongylocentrotus purpuratus]	-	-
PMI_013624-RA	PMI_013624-RA	proteolysis involved in cellular protein catabolic process/threonine-type endopeptidase activity	A0A147AVV4	Proteasome subunit beta type (Fundulus heteroclitus)	XP_003727222.1	PREDICTED: proteasome subunit beta type-2 [Strongylocentrotus purpuratus]	-	-
PMI_004203-RA	Lyase/adenylyl cyclase-associated protein	cell morphogenesis/cytoskeleton organization/actin binding	A0A0P5BQ28	Adenylyl cyclase-associated protein (Daphnia magna)	EFX83457.1	hypothetical protein DAPPUDRAFT_301953 [Daphnia pulex]	W4Y147	SPU_009423tr
PMI_001969-RA	-		Q56A35	Actin-related protein 2-B (Danio rerio)	XP_016088405.1	PREDICTED: actin-related protein 2-B [Sinocyclocheilus grahami]	W4YSD0	SPU_018717tr
PMI_023836-RA	Catalase	catalase activity/heme binding	E1B2D0	Catalase (Cristaria plicata)	XP_011679603.1	PREDICTED: catalase [Strongylocentrotus purpuratus]	-	-
PMI_026041-RA	F-actin capping protein beta subunit - duplicate	actin binding	I2G9C9	F-actin capping protein subunit beta (Nematostella vectensis)	XP_003387876.1	PREDICTED: F-actin-capping protein subunit beta-like [Amphimedon queenslandica]	W4YYT1	SPU_021007tr
PMI_018301-RA	Alpha enolase (2-phospho-D-glycerate hydro-lyase) (Phosphopyruvate hydratase)	glycolysis/magnesium ion binding/phosphopyruvate hydratase activity	T2MHB9	Alpha-enolase (Hydra vulgaris)	XP_012564321.1	PREDICTED: alpha-enolase-like [Hydra vulgaris]	-	-
PMI_011974-RA	Repeat domain 1 [Homo sapiens (human)]	protein binding	E6ZG03	WD repeat-containing protein 1 (Dicentrarchus labrax)	EHJ76358.1	putative wd-repeat protein [Danaus plexippus]	-	-
PMI_010248-RA	Ribosomal protein S4	structural constituent of ribosome	Q6PBC4	40S ribosomal protein S4 (Xenopus tropicalis)	XP_006822958.1	PREDICTED: 40S ribosomal protein S4, X isoform-like [Saccoglossus kowalevskii]	-	-
PMI_011884-RA	Microtubule-actin crosslinking factor 1-like; dystonin-like	protein binding	K1PNP9	Bullous pemphigoid antigen 1, isoforms 1/2/3/4 (Crassostrea gigas)	XP_011675182.1	PREDICTED: nesprin-1 [Strongylocentrotus purpuratus]	W4XX20	SPU_007981tr
gi|780000997	PREDICTED: LOW QUALITY PROTEIN: calcium-binding protein 39 [Strongylocentrotus purpuratus]		Q17GP0	AAEL002924-PA (Aedes aegypti)	XM_011682190.1	PREDICTED: LOW QUALITY PROTEIN: calcium-binding protein 39 [Strongylocentrotus purpuratus]	W4Y9X7	SPU_012542tr
gi|115499661	Trypsinogen, partial [Patiria pectinifera]		Q08LX6	Trypsinogen (Patiria pectinifera)	AB213023.1	Trypsinogen, partial [Patiria pectinifera]	-	-
PMI_028759-RA	Ornithine aminotransferase, mitochondrial precursor (Ornithine--oxo-acid aminotransferase) [Contains: Ornithine aminotransferase, hepatic form; Ornithine aminotransferase, renal form]	catalytic activity/transaminase activity/pyridoxal phosphate binding	A0A023ESS8	Putative acetylornithine aminotransferase (Aedes albopictus)	KXJ74780.1	hypothetical protein RP20_CCG012911 [Aedes albopictus]	-	-
PMI_001442-RA	NucleicAcid_Helicase/DEAD-box protein 48, eIF4AIII, nuclear matrix protein 265	nucleic acid binding/helicase activity/ATP binding/ATP-dependent helicase activity	A0A087TAB2	Eukaryotic initiation factor 4A-II (Stegodyphus mimosarum)	XP_015368344.1	PREDICTED: eukaryotic initiation factor 4A [Diuraphis noxia]	A3KLJ5	-
PMI_009019-RA	ImmuneSystem_Signal	acid-amino acid ligase activity	V9L1P6	Ubiquitin-conjugating enzyme E2N (Callorhinchus milii)	XP_013781337.1	PREDICTED: ubiquitin-conjugating enzyme E2 N-like [Limulus polyphemus]	W4YS13	SPU_018598tr
PMI_019217-RA	Rho family orphan 1	GTPase_Ras_Rho/GTP catabolic process/signal transduction/small GTPase mediated signal transduction/protein transport/GTPase activity/GTP binding	B4GNY0	GL13704 (Drosophila persimilis)	XP_794177.3	PREDICTED: rho-related protein racB [Strongylocentrotus purpuratus]	W4Y4A6	SPU_010545tr
PMI_024086-RA	Ribosomal protein S8	-	Q28HY9	40S ribosomal protein S8 (Xenopus tropicalis)	XP_011669213.1	PREDICTED: 40S ribosomal protein S8-like [Strongylocentrotus purpuratus]	W4YSS9	SPU_018866tr
gi|134048890	Actin, partial [Patiria pectinifera]		A4GZJ3	Actin (Patiria pectinifera)	AB298788.1	actin, partial [Patiria pectinifera]	A0A0C3SG04	SPU_009481tr
PMI_005391-RA	Creatine kinase, brain [Homo sapiens (human)]	catalytic activity/kinase activity/transferase activity, transferring phosphorus-containinggroups	A6XH17	Arginine kinase (Suberites ficus)	ABH10974.1	arginine kinase [Suberites ficus]	-	-
PMI_011100-RA	Nucleoside diphosphate kinase B (NDK B) (NDP kinase B) (nm23-M2)(P18)	nucleoside diphosphate phosphorylation/GTP biosynthetic process/UTP biosynthetic process/CTP biosynthetic process/nucleoside diphosphate kinase activity/ATP binding	A0A0U2UCM6	Nucleoside diphosphate kinase (Cerebratulus lacteus)	XP_015768335.1	PREDICTED: thioredoxin domain-containing protein 3 homolog [Acropora digitifera]	W4YLT7	SPU_016758tr
PMI_007934-RA	-	TranscriptionFactor_Other/zinc ion binding	F1KW07	Four and a half LIM domains protein 2 (Ascaris suum)	XP_011678882.1	PREDICTED: four and a half LIM domains protein 2-like isoform X2 [Strongylocentrotus purpuratus]	W4XX20	SPU_007981tr
gi|256010162	Fructose-bisphosphate aldolase, partial [Crinoidea sp. MR-2009]		C7SP24	Fructose-bisphosphate aldolase (Crinoidea sp. MR-2009)	FJ555343.1	fructose-bisphosphate aldolase, partial [Crinoidea sp. MR-2009]	Q6PTF1	SPU_027563tr
PMI_011719-RA	Translation_RibosomalProtein	translational elongation/ribosome biogenesis/structural constituent of ribosome	A7SQ36	60S acidic ribosomal protein P0 (Nematostella vectensis)	OCU01770.1	hypothetical protein XELAEV_18007547mg [Xenopus laevis]	-	-
gi|115711990	PREDICTED: T-complex protein 1 subunit gamma [Strongylocentrotus purpuratus]		T1JFU3	T-complex protein 1 subunit gamma (Strigamia maritima)	XM_774920.4	PREDICTED: T-complex protein 1 subunit gamma [Strongylocentrotus purpuratus]	-	-
PMI_001575-RA	Electron transferring flavoprotein, alpha polypeptide/Metabolism_Energy	electron carrier activity/flavin adenine dinucleotide binding	A0A0S7GSU5	ETFA (Poeciliopsis prolifica)	XP_002739958.1	PREDICTED: electron transfer flavoprotein subunit alpha, mitochondrial-like [Saccoglossus kowalevskii]	W4YDK8	SPU_013838tr
gi|780180272	PREDICTED: AP-2 complex subunit alpha-2 isoform X2 [Strongylocentrotus purpuratus]	-	G3I3I0	AP-2 complex subunit alpha-2 (Cricetulus griseus)	XM_791613.4	PREDICTED: AP-2 complex subunit alpha-2 isoform X2 [Strongylocentrotus purpuratus]	W4XWQ2	SPU_007864tr
PMI_010233-RA	Sorting nexin 12 [Homo sapiens (human)]	cell communication/protein binding/phosphatidylinositol binding	A0A151MJH3	Sorting nexin-3 (Alligator mississippiensis)	XP_013410664.1	PREDICTED: sorting nexin-12-like isoform X2 [Lingula anatina]	W4YZR2	SPU_021342tr
PMI_020077-RA	Histidine ammonia-lyase (Histidase)	catalytic activity/ammonia-lyase activity	A0A067R206	Histidine ammonia-lyase (Zootermopsis nevadensis)	XP_003725518.1	PREDICTED: histidine ammonia-lyase [Strongylocentrotus purpuratus]	W4Z5C7	SPU_023332tr
PMI_014779-RA	GTPase_Ras_Rho/Pm-Rho1, RAS Homology A	GTP catabolic process/intracellular protein/nucleocytoplasmic transport/signal transduction/small GTPase mediated signal transduction/protein transport/GTPase activity/GTP binding	O97041	Rho1 GTPase (Hemicentrotus pulcherrimus)	XP_004354242.1	RhoGAP domain-containing protein [Dictyostelium fasciculatum]	A0A0B4J2V0	SPU_011029tr
PMI_011192-RA	Adenylate kinase isoenzyme 2, mitochondrial (ATP-AMP transphosphorylase)	nucleobase-containing compound metabolic process/nucleotide phosphorylation/adenylate kinase activity/ATP binding/phosphotransferase activity, phosphate group as acceptor/nucleotide kinase activity/nucleobase-containing compound kinase activity	C3Y4K4	Adenylate kinase (Branchiostoma floridae)	XP_002608651.1	hypothetical protein BRAFLDRAFT_115743 [Branchiostoma floridae]	A0A0B4J2V4	SPU_013326tr
gi|336455148	Adenylate kinase 2, mitochondrial-like [Strongylocentrotus purpuratus]		A0A0B4J2V4	Adenylate kinase (Strongylocentrotus purpuratus)	NM_001242688.1	adenylate kinase 2, mitochondrial-like [Strongylocentrotus purpuratus]	A0A0B4J2V4	SPU_013326tr
PMI_000105-RA	Enoyl-CoA hydratase, mitochondrial precursor (Short chain enoyl-CoA hydratase) (SCEH) (Enoyl-CoA hydratase 1)	catalytic activity/Metabolism_Lipid	P14604	Enoyl-CoA hydratase, mitochondrial (Rattus norvegicus)	1MJ3_A	Chain A, Crystal Structure Analysis Of Rat Enoyl-Coa Hydratase In Complex With Hexadienoyl-Coa	A0A0B4J2W3	SPU_022370tr
gi|780011048	PREDICTED: actin related protein 1 isoform X1 [Strongylocentrotus purpuratus]		P53472	Actin, cytoskeletal 1A (Strongylocentrotus purpuratus)	XM_011665468.1	PREDICTED: actin related protein 1 isoform X1 [Strongylocentrotus purpuratus]	A0A0C3SG04	SPU_009481tr
gi|520490	Cytoskeletal actin [Lytechinus pictus]		P53466	Actin, cytoskeletal 2 (Lytechinus pictus)	U09652.1	cytoskeletal actin [Lytechinus pictus]	A0A0C3SG04	SPU_009481tr
gi|2289971	Cytoplasmic actin LvC2, partial [Lytechinus variegatus]		K1PNP9	Cytoplasmic actin LvC2 (Lytechinus variegatus)	AH005539.2	cytoplasmic actin LvC2, partial [Lytechinus variegatus]	A0A0C3SG04	SPU_009481tr
PMI_002157-RA	Staphylococcal nuclease domain containing 1	NucleicAcid_Degradation/gene silencing by RNA/nucleic acid binding/hydrolase activity, acting on ester bonds/RNA-induced silencing complex	Q5RGK8	Staphylococcal nuclease domain-containing protein 1 (Danio rerio)	XP_798852.3	PREDICTED: staphylococcal nuclease domain-containing protein 1 [Strongylocentrotus purpuratus]	W4YRK7	SPU_018440tr
PMI_021603-RA	Gelslnph	actin binding	B0FLR0	Villin (Strongylocentrotus purpuratus)	NP_001107669.1	advillin [Strongylocentrotus purpuratus]	B0FLR0	SPU_000296tr
PMI_017009-RA	Translation_RibosomalProtein/ribosomal protein L11		A0A0S7MDK6	RL11 (Poeciliopsis prolifica)	XP_016133382.1	PREDICTED: 60S ribosomal protein L11-like [Sinocyclocheilus grahami]	H3HLD5	SPU_021702tr
PMI_014991-RA	Defensome_ReductiveConjugativeBiotransformation	protein binding	B6RB01	Sigma class glutathione-s-transferase 2 (Haliotis discus discus)	XP_012945673.1	PREDICTED: probable glutathione S-transferase 6 [Aplysia californica]	W4ZBL8	SPU_025548tr
gi|9990	Histone H4 [Pycnopodia helianthoides]		P62783	Histone H4 (Strongylocentrotus purpuratus)	X54114.1	histone H4 [Pycnopodia helianthoides]	P62783	SPU_024342tr
PMI_021598-RA	Pm-Col4a2	extracellular matrix structural constituent	Q07265	3 alpha procollagen (Strongylocentrotus purpuratus)	EPY74484.1/XP_007434284.1	hypothetical protein CB1_001993002 [Camelus ferus]/PREDICTED: collagen alpha-1(IV) chain-like [Python bivittatus]	Q07265	-
PMI_024316-RA	Ubiquitin specific protease 7	lipopolysaccharide biosynthetic process	Q0E669	Putative CMP-sialic acid synthetase (Strongylocentrotus purpuratus)	NP_001119780.1	cytidine monophospho-N-acetylneuraminic acid synthetase [Strongylocentrotus purpuratus]	Q0E669	-
PMI_004796-RA	Cytoskeleton_MicrotubuleAssociated/77kDa-MAP, 77kDa-Microtubule-associated Protein, EMAP	protein binding	Q26613	77 kDa echinoderm microtubule-associated protein (Strongylocentrotus purpuratus)	NP_999633.1	77 kDa echinoderm microtubule-associated protein [Strongylocentrotus purpuratus]	Q26613	SPU_005744tr
PMI_002183-RA	Adhesion_Collagen		Q26639	Alpha-2 collagen (Strongylocentrotus purpuratus)	XP_011674787.1	PREDICTED: alpha-1 collagen isoform X4 [Strongylocentrotus purpuratus]	Q26639	SPU_026009tr
PMI_015227-RA	Oxidoreductase/Protein disulfide-isomerase A4 precursor	glycerol ether metabolic process/cell redox homeostasis/electron carrier activity/protein disulfide oxidoreductase activity/isomerase activity	A0A0H4BK46	Protein disulfide-isomerase (Stichopus japonicus)	XP_002731648.1	PREDICTED: protein disulfide-isomerase-like [Saccoglossus kowalevskii]	Q27780	-
PMI_002670-RA	Translation elongation factor 1B gamma	Translation_Factor	Q4VY61	Translation elongation factor 1B gamma subunit (Strongylocentrotus purpuratus)	XP_013395930.1	PREDICTED: LOW QUALITY PROTEIN: elongation factor 1-gamma-like [Lingula anatina]	Q4VY61	SPU_002587tr
PMI_013179-RA	Major vault protein		Q5EAJ7	Major vault protein (Strongylocentrotus purpuratus)	XP_006815257.1	PREDICTED: major vault protein-like [Saccoglossus kowalevskii]	Q5EAJ7	SPU_007085tr
PMI_006349-RA	Hatpase AAL79732		Q868Z7	Heat shock protein gp96 (Strongylocentrotus purpuratus)	NP_999808.1	heat shock protein gp96 precursor [Strongylocentrotus purpuratus]	Q868Z7	SPU_027527tr
gi|27763991	Extracellular signal-regulated protein kinase [Marthasterias glacialis]		Q86N95	Mitogen-activated protein kinase (Marthasterias glacialis)	AJ536587.1	extracellular signal-regulated protein kinase [Marthasterias glacialis]	Q8IS92	SPU_019715tr
gi|47551121	Mitochondrial ATP synthase alpha subunit precursor [Strongylocentrotus purpuratus]		Q94760	ATP synthase subunit alpha (Strongylocentrotus purpuratus)	NM_214578.1	mitochondrial ATP synthase alpha subunit precursor [Strongylocentrotus purpuratus]	Q94760	SPU_017605tr
PMI_008436-RA	Calreticulin precursor	CalciumToolkit/protein folding/calcium ion binding/unfolded protein binding	Q26268	Calreticulin (Aplysia californica)	NP_001191523.1	calreticulin precursor [Aplysia californica]	Q9U6S0	SPU_010434tr
PMI_017108-RA	Defensome_Antioxidant	superoxide metabolic process/oxidation-reduction process/metal ion binding	A0A0A7CB02	Superoxide dismutase [Cu-Zn] (Perinereis aibuhitensis)	XP_784574.2	PREDICTED: superoxide dismutase [Cu-Zn] [Strongylocentrotus purpuratus]	-	-
PMI_027130-RA	-	calcium ion binding	Q6GP23	MGC80733 protein (Xenopus laevis)	XP_008316745.1	PREDICTED: EF-hand domain-containing protein D2 isoform X1 [Cynoglossus semilaevis]	W4X9J1	SPU_000035tr
PMI_019907-RA	Cytoskeleton_Tubulin	GTPase activity/structural molecule activity/GTP binding/GTP catabolic process/microtubule-based movement/protein polymerization	A0A0L7LEY4	Tubulin beta chain (Operophtera brumata)	KOB73939.1	Tubulin beta chain [Operophtera brumata]	W4X9L8	SPU_000062tr
PMI_017127-RA	Cytoskeleton_Tubulin	GTP catabolic process/microtubule-based process/microtubule-based movement/protein polymerization/GTPase activity/structural molecule activity/GTP binding	T1FNQ3	Tubulin beta chain (Helobdella robusta)	ANN83871.1	beta-tubulin [Patiria miniata]	W4X9L8	SPU_000062tr
PMI_025677-RA	Hypothetical protein-1245		A0A090AIA7	VCBS repeat-containing protein (Thioploca ingrica)	XP_006823543.1	PREDICTED: uncharacterized protein LOC102809466 [Saccoglossus kowalevskii]	W4X9Z1	-
PMI_003132-RA	Cytoskeleton_ActinBinding	cytoskeletal anchoring at plasma membrane/cell adhesion/structural molecule activity/structural constituent of cytoskeleton	A0A0P7VJD8	Talin-1-like (Scleropages formosus)	XP_012865385.1	PREDICTED: talin-2 [Dipodomys ordii]	W4XA47	SPU_000241tr
gi|780087571	PREDICTED: talin-1 isoform X6 [Strongylocentrotus purpuratus]		A0A077JBR1	Talin (Coturnix coturnix japonica)	XM_011675307.1	PREDICTED: talin-1 isoform X6 [Strongylocentrotus purpuratus]	W4XA47	SPU_000241tr
PMI_008471-RA	Cytoskeleton_ActinBinding	cell adhesion/actin binding/structural molecule activity	A0A091KQ88	Talin-1 (Chlamydotis macqueenii)	XP_011673605.1	PREDICTED: talin-1 isoform X2 [Strongylocentrotus purpuratus]	W4XA47	SPU_000241tr
PMI_021398-RA	Myosin light chain kinase		D1LX70	Myosin light chain kinase-like protein (Saccoglossus kowalevskii)/Uncharacterized protein (Strongylocentrotus purpuratus)	XP_003724502.1	PREDICTED: myosin light chain kinase, smooth muscle [Strongylocentrotus purpuratus]	W4XAP7	SPU_000442tr
gi|72105036	PREDICTED: ADP-ribosylation factor 1 [Strongylocentrotus purpuratus]		Q7YZY2	ADP-ribosylation factor 1 (Aiptasia pulchella)	XM_785944.4	PREDICTED: ADP-ribosylation factor 1 [Strongylocentrotus purpuratus]	W4XB06	SPU_000552tr
PMI_014145-RA	Glutathione S-transferase pi/Defensome_ReductiveConjugativeBiotransformation	protein binding	E2AX18	Glutathione S-transferase (Camponotus floridanus)	XP_017795994.1	PREDICTED: uncharacterized protein LOC108577362 [Habropoda laboriosa]	W4XBU3	SPU_000843tr
PMI_006368-RA	Ankyrin 2, brain (Ank2)	protein binding	A0A151PEJ5	Ankyrin-2 isoform D (Alligator mississippiensis)	XP_011669655.1	PREDICTED: ankyrin-2 [Strongylocentrotus purpuratus]	W4XC05	SPU_000908tr
PMI_014906-RA	Ankyrin 2, brain (Ank2)	protein binding	A0A0U1RQN6	Ankyrin-2 (Homo sapiens)	XP_011669655.1	PREDICTED: ankyrin-2 [Strongylocentrotus purpuratus]	W4XC05	SPU_000908tr
PMI_008448-RA	Vacuolar protein sorting 13A (yeast), isoform CRA_c/Homolog-of-gene-with-unknown-function		A0A087T8Y5	Vacuolar protein sorting-associated protein 13C (Stegodyphus mimosarum)	XP_011662310.1	PREDICTED: vacuolar protein sorting-associated protein 13C [Strongylocentrotus purpuratus]	W4XCY0	SPU_001235tr
PMI_014384-RA	Metabolism_Carbohydrate/Glycogen phosphorylase	carbohydrate metabolic process/phosphorylase activity/glycogen phosphorylase activity/pyridoxal phosphate binding	W4XD09	Alpha-1,4 glucan phosphorylase (Strongylocentrotus purpuratus)	XP_013774213.1	PREDICTED: glycogen phosphorylase-like isoform X1 [Limulus polyphemus]	W4XD09	SPU_001264tr
PMI_005691-RA	PP2A regulatory subnit A, isoform alpha; alpha isoform of regulatory subunit A, protein phosphatase 2	binding/protein binding	A0A147A4A7	Serine/threonine-protein phosphatase 2A 65 kDa regulatory subunit A beta (Fundulus heteroclitus)	XP_004413636.1	PREDICTED: serine/threonine-protein phosphatase 2A 65 kDa regulatory subunit A beta isoform isoform X4 [Odobenus rosmarus divergens]	W4XD89	SPU_001344tr
PMI_004005-RA	Metabolism_Autophagy/autophagy-related 3-like, APG3 autophagy 3-like, autophagy-related protein 3		Q6GQE7	Ubiquitin-like-conjugating enzyme ATG3 (Xenopus laevis)	XP_013415356.1	PREDICTED: ubiquitin-like-conjugating enzyme ATG3 [Lingula anatina]	W4XDC2	SPU_001377tr
PMI_001180-RA	Multifunctional protein ADE2 [Includes: Phosphoribosylaminoimidazole-succinocarboxamide synthase (SAICAR synthetase); Phosphoribosylaminoimidazole carboxylase (AIR carboxylase) (AIRC)]	purine nucleotide biosynthetic process/'de novo' IMP biosynthetic process/phosphoribosylaminoimidazolesuccinocarboxamide synthaseactivity/ATP binding/5-(carboxyamino)imidazole ribonucleotide mutase activity	A0A131XGU9	Putative phosphoribosylamidoimidazole-succinocarboxamide synthase (Hyalomma excavatum)	XP_001175657.1	PREDICTED: multifunctional protein ADE2 isoform X1 [Strongylocentrotus purpuratus]	W4XDX6	SPU_001584tr
PMI_010216-RA	Cytoskeleton_Myosin/myosin II	calcium ion binding	D2DSN4	Myosin II essential light chain-like protein (Scylla paramamosain)	XP_002738813.1	PREDICTED: myosin-2 essential light chain-like [Saccoglossus kowalevskii]	W4XE04	SPU_001613tr
PMI_005830-RA	-	-	A0A131ZY41	Phosphatidylethanolamine-binding protein-like protein F40A3.3-like protein (Sarcoptes scabiei)	XP_784799.2	PREDICTED: protein D2 [Strongylocentrotus purpuratus]	W4XEA4	SPU_001716tr
gi|378524204	RecName: Full=Scavenger receptor cysteine-rich domain superfamily protein; Short=ApSRCR1; Flags: Precursor		F7J220	Scavenger receptor cysteine-rich domain superfamily protein (Patiria pectinifera)/Uncharacterized protein (Strongylocentrotus purpuratus)	-	RecName: Full=Scavenger receptor cysteine-rich domain superfamily protein; Short=ApSRCR1; Flags: Precursor	W4XEB4	-
PMI_012686-RA	Dehydrogenase/inhibitor-2 of protein phosphatase-2A	nucleosome assembly	Q28FE9	SET translocation (Myeloid leukemia-associated) (Xenopus tropicalis)	XP_002739576.1	PREDICTED: protein SET-like [Saccoglossus kowalevskii]	W4XEG6	SPU_001780tr
PMI_005627-RA	Related extracellular matrix protein 2; embryonic blastocoelar extracellular matrix protein precursor	cell communication	Q9GV77	Extracellular matrix protein 3 (Lytechinus variegatus)	Q9GV77.1	RecName: Full=Extracellular matrix protein 3; AltName: Full=FREM2 homolog; Flags: Precursor	W4XEI2	SPU_001796tr
PMI_008782-RA	Pyruvate kinase, muscle [Homo sapiens (human)]	glycolysis/magnesium ion binding/catalytic activity/pyruvate kinase activity/potassium ion binding	W4XEK3	Pyruvate kinase (Strongylocentrotus purpuratus)	XP_011672269.1	PREDICTED: pyruvate kinase PKM [Strongylocentrotus purpuratus]	W4XEK3	SPU_001817tr
PMI_008088-RA	6-Phosphofructokinase, muscle type (Phosphofructokinase 1) (Phosphohexokinase) (Phosphofructo-1-kinase isozyme A) (PFK-A) (Phosphofructokinase-M)	fructose 6-phosphate metabolic process/glycolysis/6-phosphofructokinase activity	A0A0N7IL87	ATP-dependent 6-phosphofructokinase (Stichopus japonicus)	XP_003725537.2	PREDICTED: ATP-dependent 6-phosphofructokinase, muscle type isoform X5 [Strongylocentrotus purpuratus]	W4XEL7	SPU_001831tr
PMI_012526-RA	Vinculin	structural molecule activity	K1P339	Vinculin (Crassostrea gigas)	XP_017579378.1	PREDICTED: vinculin-like isoform X2 [Pygocentrus nattereri]	W4XEX1	SPU_001935tr
gi|4886292	Lamin, partial [Asterias rubens]		Q9XZN7	Lamin (Asterias rubens)	AJ005938.1	lamin, partial [Asterias rubens]	W4XFQ5	SPU_002219tr
gi|4886294	Lamin [Astropecten brasiliensis]		Q9XY34	Lamin (Astropecten brasiliensis)	AJ132102.1	Lamin [Astropecten brasiliensis]	Q9TX29	SPU_002219tr.
PMI_029109-RA	PMI_029109-RA	-	R0L8D5	LIM domain-binding protein 3 (Anas platyrhynchos)	XP_011666067.1	PREDICTED: PDZ and LIM domain protein 3-like [Strongylocentrotus purpuratus]	W4XG92	-
PMI_022504-RA	1-Aminocyclopropane-1-carboxylate synthase homolog (Arabidopsis)(non-functional) [Homo sapiens (human)]	catalytic activity/pyridoxal phosphate binding	A0A093QZL2	1-aminocyclopropane-1-carboxylate synthase-like 1 (Phalacrocorax carbo)	XP_781499.3	PREDICTED: 1-aminocyclopropane-1-carboxylate synthase-like protein 1 [Strongylocentrotus purpuratus]	W4XGG1	SPU_002475tr
gi|72125895	PREDICTED: 6-phosphogluconolactonase [Strongylocentrotus purpuratus]		C1BWG3	6-phosphogluconolactonase (Esox lucius)	XM_786812.4	PREDICTED: 6-phosphogluconolactonase [Strongylocentrotus purpuratus]	W4XGH6	-
PMI_003345-RA	Clathrin, light chain A [Homo sapiens (human)]	structural molecule activity	K1QUD6	Clathrin light chain A (Crassostrea gigas)	XP_796327.1	PREDICTED: clathrin light chain A [Strongylocentrotus purpuratus]	W4XGV0	SPU_002616tr
PMI_011302-RA	Adaptor protein containing PH domain, PTB domain, phosphotyrosine interaction, and leucine zipper motif isoform 1		K1R604	DCC-interacting protein 13-alpha (Crassostrea gigas)	XP_784602.3	PREDICTED: DCC-interacting protein 13-alpha [Strongylocentrotus purpuratus]	W4XGY1	SPU_002648tr
PMI_008803-RA	Aldehyde dehydrogenase 1 family	Defensome_OxidativeBiotransformation/oxidoreductase activity/hydroxymethyl-, formyl- and related transferase activity	V4B2Z6	10-formyltetrahydrofolate dehydrogenase (Lottia gigantea)	XP_002736701.1	PREDICTED: mitochondrial 10-formyltetrahydrofolate dehydrogenase-like [Saccoglossus kowalevskii]	W4XGY3	SPU_002650tr
PMI_000760-RA	-	microtubule-based movement/microtubule motor activity	K1PPI7	Dynein heavy chain 1, axonemal (Crassostrea gigas)	XP_011674183.1	PREDICTED: dynein heavy chain 6, axonemal [Strongylocentrotus purpuratus]	W4XH82	SPU_002750tr
gi|390341388	PREDICTED: peptidyl-prolyl cis-trans isomerase E [Strongylocentrotus purpuratus]		A0A067QNN3	Peptidyl-prolyl cis-trans isomerase E (Zootermopsis nevadensis)	XM_794011.4	PREDICTED: peptidyl-prolyl cis-trans isomerase E [Strongylocentrotus purpuratus]	W4XHC1	SPU_002789tr
PMI_026846-RA	Hypoxanthine-guanine phosphoribosyltransferase (HGPRT) (HGPRTase)		S9XEA7	Hypoxanthine-guanine phosphoribosyltransferase (Camelus ferus)	KTF95060.1	hypothetical protein cypCar_00006764 [Cyprinus carpio]	W4XHX6	SPU_002998tr
PMI_012948-RA	Microtubule-actin crosslinking factor 1-2	protein binding	W4XIN2	Uncharacterized protein (Strongylocentrotus purpuratus)	XP_011675182.1	PREDICTED: nesprin-1 [Strongylocentrotus purpuratus]	W4XIN2	SPU_003257tr
PMI_023139-RA	Dystonin		W4XIN2	Uncharacterized protein (Strongylocentrotus purpuratus)	XP_011675182.1	PREDICTED: nesprin-1 [Strongylocentrotus purpuratus]	W4XIN2	SPU_003257tr
PMI_000109-RA	Microtubule-actin crosslinking factor 1-2	protein binding	A0A026WBN0	Dystonin (Cerapachys biroi)	XP_006813086.1	PREDICTED: dystonin isoform X1 [Saccoglossus kowalevskii]	W4XIN3	SPU_003258tr
PMI_004318-RA	ImmuneSystem_Misc/microtubule-actin crosslinking factor 1	cell cycle arrest/calcium ion binding/protein binding	H0Y390	Microtubule-actin cross-linking factor 1, isoforms 1/2/3/5 (Homo sapiens)	XP_011675159.1	PREDICTED: microtubule-actin cross-linking factor 1, isoforms 1/2/3/5 isoform X4 [Strongylocentrotus purpuratus]	W4XIN5	-
gi|779996411	PREDICTED: microtubule-actin cross-linking factor 1, isoforms 1/2/3/5 isoform X4 [Strongylocentrotus purpuratus]		E7ERU0	Dystonin (Homo sapiens)	XM_011676857.1	PREDICTED: microtubule-actin cross-linking factor 1, isoforms 1/2/3/5 isoform X4 [Strongylocentrotus purpuratus]	W4XIN5	-
gi|779996442	PREDICTED: nesprin-1 [Strongylocentrotus purpuratus]		W4XIN6	Uncharacterized protein (Strongylocentrotus purpuratus)	XM_011676880.1	PREDICTED: nesprin-1 [Strongylocentrotus purpuratus]	W4XIN6	SPU_003261tr
PMI_000110-RA	Microtubule-actin crosslinking factor 1-2	protein binding	W4XIN6	Uncharacterized protein (Strongylocentrotus purpuratus)	XP_011675182.1	PREDICTED: nesprin-1 [Strongylocentrotus purpuratus]	W4XIN6	SPU_003261tr
PMI_024553-RA	Hypothetical protein-3089	protein binding	K1QPJ4	Sorbin and SH3 domain-containing protein 1 (Crassostrea gigas)	XP_002596050.1	hypothetical protein BRAFLDRAFT_202929 [Branchiostoma floridae]	W4XJ74	SPU_003450tr
PMI_016715-RA	Metabolism_Carbohydrate	carbohydrate metabolic process/chitin catabolic process/catalytic activity/hydrolase activity, hydrolyzing O-glycosyl compounds/chitinase activity/cation binding	A0A091I590	Chitinase domain-containing protein 1 (Calypte anna)	XP_783668.2	PREDICTED: chitinase domain-containing protein 1 [Strongylocentrotus purpuratus]	W4XJD9	SPU_003515tr
PMI_004212-RA	Chloride intracellular channel 5 [Homo sapiens (human)]		A0A146W250	Chloride intracellular channel protein (Fundulus heteroclitus)	XP_006822957.1	PREDICTED: chloride intracellular channel protein 5-like [Saccoglossus kowalevskii]	W4XJI0	SPU_003556tr
PMI_023359-RA	Hematological and neurological expressed 1 [Homo sapiens (human)]		A0A0S7K2S3	HN1 (Poeciliopsis prolifica)	KTG41934.1	hypothetical protein cypCar_00028592 [Cyprinus carpio]	W4XKA4	-
gi|115910522	PREDICTED: cytochrome c oxidase subunit 6B1 [Strongylocentrotus purpuratus]		A0A087UA77	Cytochrome c oxidase subunit 6B1 (Stegodyphus mimosarum)	XM_780676.4	PREDICTED: cytochrome c oxidase subunit 6B1 [Strongylocentrotus purpuratus]	W4XL52	SPU_004131tr
PMI_017797-RA	Pm-Vapa vesicle-associated membrane protein (VAMP)-associated protein A	structural molecule activity	A0A0P7UQH2	Vesicle-associated membrane protein-associated protein A-like (Scleropages formosus)	XP_785910.1	PREDICTED: vesicle-associated membrane protein-associated protein A [Strongylocentrotus purpuratus]	W4XLP3	SPU_004322tr
PMI_014947-RA	Betaine--homocysteine S-methyltransferase)	methionine biosynthetic process/zinc ion binding/homocysteine S-methyltransferase activity/betaine-homocysteine S-methyltransferase activity	A0A093I8V9	Betaine--homocysteine S-methyltransferase 1 (Struthio camelus australis)	XP_013400476.1	PREDICTED: betaine--homocysteine S-methyltransferase 1-like [Lingula anatina]	W4XMJ4	SPU_004625tr
gi|106733473	Betaine homocysteine methyltransferase, partial [Paracentrotus lividus]		Q0GU39	Betaine homocysteine methyltransferase (Paracentrotus lividus)	DQ531773.1	betaine homocysteine methyltransferase, partial [Paracentrotus lividus]	W4XMJ4	SPU_004625tr
gi|72135958	PREDICTED: serine--tRNA ligase, cytoplasmic [Strongylocentrotus purpuratus]		D6WPN5	Serine--tRNA ligase, cytoplasmic-like Protein (Tribolium castaneum)	XM_788449.4	PREDICTED: serine--tRNA ligase, cytoplasmic [Strongylocentrotus purpuratus]	W4XMX6	SPU_004757tr
PMI_005891-RA	Phosphoinositol 4-kinase, PI4-kinase p110 subunit	binding/transferase activity, transferring phosphorus-containinggroups /phosphotransferase activity, alcohol group as acceptor	A0A0S7G6U6	PI4KA (Poeciliopsis prolifica)	XP_011663560.1	PREDICTED: phosphatidylinositol 4-kinase alpha [Strongylocentrotus purpuratus]	W4XN29	SPU_004809tr
PMI_008370-RA	Flotillin 2		A9LYL3	Putative flotillin (Heliocidaris tuberculata)	ABX45050.1	putative flotillin [Heliocidaris tuberculata]	W4XNS9	SPU_005061tr
PMI_022563-RA	Isocitrate dehydrogenase [NADP], mitochondrial precursor (Oxalosuccinate decarboxylase) (IDH) (NADP(+)-specific ICDH) (IDP) (ICD-M)	isocitrate metabolic process/oxidation-reduction process/isocitrate dehydrogenase (NADP+) activity/oxidoreductase activity, acting on the CH-OH group ofdonors, NAD or NADP as acceptor	W4XP66	Isocitrate dehydrogenase [NADP] (Strongylocentrotus purpuratus)	XP_011665962.1	PREDICTED: isocitrate dehydrogenase [NADP], mitochondrial isoform X1 [Strongylocentrotus purpuratus]	W4XP66	SPU_005201tr
gi|46909241	ATP synthase beta subunit, partial [Encope michelini]		Q6PTP3	ATP synthase subunit beta (Encope michelini)	AY580202.1	ATP synthase beta subunit, partial [Encope michelini]	W4XPF9	SPU_005296tr
PMI_007580-RA	ATP synthase, H+ transporting, mitochondrial F1 complex	ATP synthesis coupled proton transport/ATP hydrolysis coupled proton transport/proton transport/ATP metabolic process/nucleotide binding/ATP binding/hydrogen-exporting ATPase activity, phosphorylativemechanism/hydrolase activity, acting on acid anhydrides, catalyzingtransmembrane movement of substances/nucleoside-triphosphatase activity/hydrogen ion transporting ATP synthase activity, rotationalm…	Q25117	ATP synthase subunit beta, mitochondrial (Hemicentrotus pulcherrimus)	Q25117.1	RecName: Full=ATP synthase subunit beta, mitochondrial; Flags: Precursor	W4XPF9	SPU_005296tr
gi|115733045	PREDICTED: radial spoke head protein 9 homolog [Strongylocentrotus purpuratus]		K1Q8G0	Radial spoke head protein 9-like protein (Crassostrea gigas)	XM_775137.4	PREDICTED: radial spoke head protein 9 homolog [Strongylocentrotus purpuratus]	W4XPV5	SPU_005442tr
PMI_022528-RA	PMI_022528-RA	-	A0A140GAV9	5-histidylcysteine sulfoxide synthase (Paracentrotus lividus)	XP_006824967.1	PREDICTED: uncharacterized protein LOC100373193 [Saccoglossus kowalevskii]	W4XQ78	-
PMI_022885-RA	-	zinc ion binding	B5M230	Muscle lim protein (Saccoglossus kowalevskii)	XP_002590933.1	hypothetical protein BRAFLDRAFT_269843 [Branchiostoma floridae]	W4XQM5	-
gi|780137107	PREDICTED: ras-related protein Rap-1b isoform X1 [Strongylocentrotus purpuratus]		F0JA75	Ras-related GTPase (Amblyomma variegatum)	XM_011681843.1	PREDICTED: ras-related protein Rap-1b isoform X1 [Strongylocentrotus purpuratus]	W4XQT8	SPU_005779tr
PMI_011405-RA	3-Hydroxyanthranilate 3,4-dioxygenase (3-HAO) (3-hydroxyanthranilic acid dioxygenase) (3-hydroxyanthranilate oxygenase)	oxidation-reduction process/3-hydroxyanthranilate 3,4-dioxygenase activity/iron ion binding	K1PFM8	3-hydroxyanthranilate 3,4-dioxygenase (Crassostrea gigas)	XP_787214.3	PREDICTED: 3-hydroxyanthranilate 3,4-dioxygenase [Strongylocentrotus purpuratus]	W4XR10	SPU_005851tr
gi|390365121	PREDICTED: peroxiredoxin-4 [Strongylocentrotus purpuratus]		Q4PN30	Thioredoxin peroxidase (Ixodes scapularis)	XM_779367.4	PREDICTED: peroxiredoxin-4 [Strongylocentrotus purpuratus]	W4XS16	SPU_006211tr
gi|390365128	PREDICTED: superoxide dismutase [Cu-Zn] [Strongylocentrotus purpuratus]		W4XS19	Superoxide dismutase [Cu-Zn] (Strongylocentrotus purpuratus)	XM_779481.4	PREDICTED: superoxide dismutase [Cu-Zn] [Strongylocentrotus purpuratus]	W4XS19	SPU_006214tr
gi|390333455	PREDICTED: low molecular weight phosphotyrosine protein phosphatase isoform X1 [Strongylocentrotus purpuratus]		Q3SZ94	ACP1 protein (Bos taurus)	XM_791374.4	PREDICTED: low molecular weight phosphotyrosine protein phosphatase isoform X1 [Strongylocentrotus purpuratus]	W4XSP5	SPU_006443tr
PMI_011801-RA	ATP-binding cassette, sub-family C (CFTR/MRP), member 10		W4XSQ9	ATP-binding cassette, sub-family C (CFTR/MRP), member 10 (Strongylocentrotus purpuratus)	XP_011661040.1	PREDICTED: ribosome-binding protein 1 isoform X7 [Strongylocentrotus purpuratus]	W4XSQ9	SPU_006457tr
gi|927639	Dynein intermediate chain 3 [Heliocidaris crassispina]		Q16960	Dynein intermediate chain 3, ciliary (Heliocidaris crassispina)	D28863.1	dynein intermediate chain 3 [Heliocidaris crassispina]	W4XTE9	SPU_006699tr
gi|160760	Muscle actin [Pisaster ochraceus]		P12717	Actin, muscle (Pisaster ochraceus)	P12717.1	muscle actin [Pisaster ochraceus]	W4XTP5	SPU_006797tr
gi|215882299	Actin isoform 2 [Holothuria glaberrima]		B8XX45	Actin isoform 2 (Holothuria glaberrima)	FJ455439.1	actin isoform 2 [Holothuria glaberrima]	W4XTP5	SPU_006797tr
PMI_025240-RA	Fructose-1,6-bisphosphatase isozyme 2 (D-fructose-1,6-bisphosphate 1-phosphohydrolase 2) (FBPase 2)	fructose 1,6-bisphosphate 1-phosphatase activity/phosphoric ester hydrolase activity	B7PLL4	Fructose-1,6-bisphosphatase, putative (Ixodes scapularis)	XP_782411.1	PREDICTED: fructose-1,6-bisphosphatase 1 [Strongylocentrotus purpuratus]	W4XTQ7	SPU_006809tr
gi|390365067	PREDICTED: aldose 1-epimerase [Strongylocentrotus purpuratus]		C3Z3S8	Aldose 1-epimerase (Branchiostoma floridae)	XM_789494.4	PREDICTED: aldose 1-epimerase [Strongylocentrotus purpuratus]	W4XTY8	SPU_006890tr
PMI_016701-RA	GTPase_Ras/IQ motif containing GTPase activating protein 1-1; ras GTPase-activating-like protein	signal transduction/protein binding	G9K620	IQ motif containing GTPase activating protein 1 (Mustela putorius furo)	XP_011665001.1	PREDICTED: ras GTPase-activating-like protein IQGAP1 [Strongylocentrotus purpuratus]	W4XUP1	SPU_007146tr
PMI_001382-RA	Hypothetical protein-513		S7NCM5	Protein SET (Myotis brandtii)	XP_011681081.1	PREDICTED: FK506-binding protein 5 [Strongylocentrotus purpuratus]	W4XVD7	-
PMI_021402-RA	Target of myb1	intracellular protein transport	M7B7H5	TOM1-like protein 2 (Chelonia mydas)	XP_006821817.1	PREDICTED: TOM1-like protein 2-like isoform X2 [Saccoglossus kowalevskii]	W4XVE9	-
gi|780178714	PREDICTED: tubulin beta chain-like [Strongylocentrotus purpuratus]		W4XHC0	Tubulin beta chain (Strongylocentrotus purpuratus)	XM_011663415.1	mitochondrial ATP synthase alpha subunit precursor [Strongylocentrotus purpuratus]	W4XHC0	SPU_002788tr
PMI_005883-RA	Cytoskeleton_ActinBinding	protein binding	A0A0P5SUE9	Spectrin beta chain, non-erythrocytic (Daphnia magna)	XP_789455.1	PREDICTED: spectrin beta chain, non-erythrocytic 1 isoform X2 [Strongylocentrotus purpuratus]	W4XWB1	SPU_007720tr
gi|780027204	PREDICTED: spectrin beta chain, non-erythrocytic 1 isoform X1 [Strongylocentrotus purpuratus]		A0A0P5C6T7	Spectrin beta chain, non-erythrocytic (Daphnia magna)	XM_011667872.1	PREDICTED: spectrin beta chain, non-erythrocytic 1 isoform X1 [Strongylocentrotus purpuratus]	W4XWB1	SPU_007720tr
PMI_020561-RA	Cytoskeleton_ActinBinding	protein binding/phospholipid binding	V9K7I0	Spectrin, beta, non-erythrocytic 1 (Callorhinchus milii)	XP_003724824.1	PREDICTED: spectrin beta chain, non-erythrocytic 1 isoform X1 [Strongylocentrotus purpuratus]	W4XWB1	SPU_007720tr
gi|390356140	PREDICTED: LOW QUALITY PROTEIN: 78 kDa glucose-regulated protein [Strongylocentrotus purpuratus]		A0A0H4BE19	GRP78 (Stichopus japonicus)	XM_003728666.2	PREDICTED: LOW QUALITY PROTEIN: 78 kDa glucose-regulated protein [Strongylocentrotus purpuratus]	W4XYP1	SPU_008560tr
PMI_011595-RA	HSC70	-	A0A0H4BE19	GRP78 (Stichopus japonicus)	KFP48830.1	78 kDa glucose-regulated protein [Cathartes aura]	W4XYP1	SPU_008560tr
PMI_007102-RA	Biomineralization_CarbonicAnhydrase	carbonate dehydratase activity/zinc ion binding	T1E193	Putative carbonic anhydrase (Cupiennius salei)	XP_782997.2	PREDICTED: carbonic anhydrase 2 [Strongylocentrotus purpuratus]	W4XYY9	SPU_008658tr
gi|780002490	PREDICTED: von Willebrand factor A domain-containing protein 8 [Strongylocentrotus purpuratus]		A0A091HXE5	von Willebrand factor A domain-containing protein 8 (Calypte anna)	XM_011683844.1	PREDICTED: von Willebrand factor A domain-containing protein 8 [Strongylocentrotus purpuratus]	W4Y081	SPU_009103tr
gi|72142258	PREDICTED: heat shock cognate 71 kDa protein [Strongylocentrotus purpuratus]		Q27121	Heat shock cognate protein (Urechis caupo)	XM_797036.4	PREDICTED: heat shock cognate 71 kDa protein [Strongylocentrotus purpuratus]	W4Y0E3	SPU_009165tr
PMI_014638-RA	CalciumToolkit		B6CQR3	Heat shock protein 70 (Phascolosoma esculenta)	ADX32515.1	heat shock cognate 70 kDa protein [Ctenopharyngodon idella]	W4Y0E3	SPU_009165tr
gi|587759608	Vitellogenin 2 [Patiriella regularis]		A0A067Z2V5	Vitellogenin 2 (Patiriella regularis)	KC896406.1	vitellogenin 2 [Patiriella regularis]	W4Y104	-
gi|115918029	PREDICTED: actin-15B [Strongylocentrotus purpuratus]		P69005	Actin, cytoskeletal 2B (Strongylocentrotus purpuratus)	XM_001176242.3	PREDICTED: actin-15B [Strongylocentrotus purpuratus]	W4Y1A3	SPU_009482tr
gi|780118589	PREDICTED: ubiquitin-conjugating enzyme E2 D2 [Strongylocentrotus purpuratus]		A0A0B2V6D3	Ubiquitin-conjugating enzyme E2 2 (Toxocara canis)	XM_011679266.1	PREDICTED: ubiquitin-conjugating enzyme E2 D2 [Strongylocentrotus purpuratus]	W4Y1E1	SPU_009521tr
PMI_001966-RA	Cytoskeleton_Myosin-putative homolog myosin XVIIIA		A0A0U2IDP2	Myosin heavy chain striated muscle-like 115 (Saccoglossus kowalevskii)	XP_003727482.1	PREDICTED: myosin heavy chain, striated muscle isoform X5 [Strongylocentrotus purpuratus]	W4Y2X0	SPU_010054tr
PMI_015074-RA	Cytoskeleton_Myosin/putative homolog myosin XVIIIA	motor activity	D1LX69	Myosin heavy chain protein (Saccoglossus kowalevskii)	NP_001161591.1	myosin heavy chain protein [Saccoglossus kowalevskii]	W4Y2X0	SPU_010054tr
gi|780159824	PREDICTED: myosin heavy chain, striated muscle isoform X8 [Strongylocentrotus purpuratus]		A0A0U2IDP2	Myosin heavy chain striated muscle-like 115 (Saccoglossus kowalevskii)	XM_011684598.1	PREDICTED: myosin heavy chain, striated muscle isoform X8 [Strongylocentrotus purpuratus]	W4Y2X0	SPU_010054tr
PMI_010833-RA	independent phosphoglycerate mutase	glucose catabolic process/metabolic process/catalytic activity/phosphoglycerate mutase activity/manganese ion binding/metal ion binding	A0A131XME9	Putative phosphoglycerate mutase (Hyalomma excavatum)	XP_003383889.1	PREDICTED: 2,3-bisphosphoglycerate-independent phosphoglycerate mutase-like [Amphimedon queenslandica]	W4Y3U0	SPU_010377tr
gi|390346096	PREDICTED: ras-related protein ORAB-1 isoform X1 [Strongylocentrotus purpuratus]		P22125	Ras-related protein ORAB-1 (Diplobatis ommata)	XM_776518.4	PREDICTED: ras-related protein ORAB-1 isoform X1 [Strongylocentrotus purpuratus]	W4Y4X0	SPU_010762tr
gi|72049612	PREDICTED: adenylate kinase 7 [Strongylocentrotus purpuratus]		K1QJQ6	Putative adenylate kinase 7 (Crassostrea gigas)	XM_776577.4	PREDICTED: adenylate kinase 7 [Strongylocentrotus purpuratus]	W4Y4X2	SPU_010764tr
PMI_013203-RA	Translational elongation factor 2	GTPase_Translational_Elongation/GTPase activity/GTP binding	A0A0A9W869	Elongation factor 2 (Lygus hesperus)	XP_002736742.1	PREDICTED: elongation factor 2-like [Saccoglossus kowalevskii]	W4Y536	SPU_010829tr
gi|300825666	Translation elongation factor 2, partial [Sphaerechinus granularis]		E2FIA9	Translation elongation factor 2 (Sphaerechinus granularis)	HM151974.1	translation elongation factor 2, partial [Sphaerechinus granularis]	W4Y536	SPU_010829tr
PMI_003039-RA	ATP-binding cassette, sub-family C (CFTR/MRP), member 10		K1PHS4	Ribosome-binding protein 1 (Crassostrea gigas)	XP_011661040.1	PREDICTED: ribosome-binding protein 1 isoform X7 [Strongylocentrotus purpuratus]	W4Y5H8	SPU_010975tr
gi|72065608	PREDICTED: cilia- and flagella-associated protein 20 [Strongylocentrotus purpuratus]		W4Y5K6	Transcription factor IIB (Haliotis discus discus)	XM_792082.3	PREDICTED: cilia- and flagella-associated protein 20 [Strongylocentrotus purpuratus]	W4Y5K3	SPU_011000tr
PMI_008629-RA	ImmuneSystem_Coagulation/Pm-alpha-2-macroglobulin	endopeptidase inhibitor activity	O01717	Alpha-2-macroglobulin (Limulus sp.)	BAA19844.1	alpha-2-macroglobulin [Limulus sp.]	W4Y6A8	-
gi|780155515	PREDICTED: alpha-1-macroglobulin [Strongylocentrotus purpuratus]		A0A146B3S6	Alpha-2-macroglobulin (Holothuria atra)	XM_011684014.1	PREDICTED: alpha-1-macroglobulin [Strongylocentrotus purpuratus]	W4Y6A8	-
PMI_026908-RA	Apolipoprotein A-I binding protein precursor		W4Y6F5	NAD(P)H-hydrate epimerase (Strongylocentrotus purpuratus)	XP_793166.3	PREDICTED: NAD(P)H-hydrate epimerase isoform X1 [Strongylocentrotus purpuratus]	W4Y6F5	SPU_011305tr
PMI_009737-RA	Ribosomal protein S20/Translation_RibosomalProtein	structural constituent of ribosome	A8UFX7	Ribosomal protein rps20 (Eurythoe complanata)	XP_782034.1	PREDICTED: 40S ribosomal protein S20 [Strongylocentrotus purpuratus]	W4Y767	SPU_011572tr
PMI_001579-RA	Cytoskeleton_ActinBinding	calcium ion binding/protein binding	Q6IRK8	Spectrin alpha chain, non-erythrocytic 1 (Rattus norvegicus)	XP_011844028.1/XP_011679103.1	PREDICTED: spectrin alpha chain, non-erythrocytic 1 [Mandrillus leucophaeus]/PREDICTED: spectrin alpha chain, non-erythrocytic 1 isoform X5 [Strongylocentrotus purpuratus]	W4Y7J3	SPU_011699tr
gi|780129601	PREDICTED: spectrin alpha chain, non-erythrocytic 1 isoform X6 [Strongylocentrotus purpuratus]		A0A151MFF0	Spectrin alpha chain, erythrocytic 1 isoform A (Alligator mississippiensis)	XM_011680802.1	PREDICTED: spectrin alpha chain, non-erythrocytic 1 isoform X6 [Strongylocentrotus purpuratus]	W4Y7J3	SPU_011699tr
PMI_000652-RA	Cytoskeleton_ActinBinding	protein binding	A0A067RUI8	Spectrin alpha chain (Zootermopsis nevadensis)	XP_011679105.1	PREDICTED: spectrin alpha chain, non-erythrocytic 1 isoform X7 [Strongylocentrotus purpuratus]	W4Y7J3	SPU_011699tr
PMI_028408-RA	-	-	Q7Z287	Nervous system adducin (Aplysia californica)	XP_011683501.1	PREDICTED: gamma-adducin isoform X2 [Strongylocentrotus purpuratus]	W4Y7L7	-
gi|780174453	PREDICTED: ras-related protein Rab-5B [Strongylocentrotus purpuratus]		A0A067RWS2	Ras-related protein Rab-5B (Zootermopsis nevadensis)	XM_011662819.1	PREDICTED: ras-related protein Rab-5B [Strongylocentrotus purpuratus]	W4Y8Q1	SPU_012112tr
PMI_006686-RA	-	-	E6ZFU5	Actin-related protein 2/3 complex subunit 4 (Dicentrarchus labrax)	XP_010951467.1	PREDICTED: actin-related protein 2/3 complex subunit 4 [Camelus bactrianus]	W4Y916	SPU_012228tr
PMI_018014-RA	Dihydropteridine reductase (HDHPR) (Quinoid dihydropteridine reductase)	nucleotide binding	F4X0K3	Dihydropteridine reductase (Acromyrmex echinatior)	XP_013783784.1	PREDICTED: dihydropteridine reductase-like [Limulus polyphemus]	W4Y9S4	SPU_012488tr
gi|72124360	PREDICTED: putative acyl-CoA-binding protein [Strongylocentrotus purpuratus]		D9IVE8	ACBP2 (Strongylocentrotus intermedius)	XM_779206.4	PREDICTED: putative acyl-CoA-binding protein [Strongylocentrotus purpuratus]	W4YA70	SPU_012636tr
PMI_025388-RA	Malate dehydrogenase, cytoplasmic	nucleotide binding/catalytic activity/oxidoreductase activity/malate dehydrogenase activity/oxidoreductase activity, acting on the CH-OH group ofdonors, NAD or NADP as acceptor	F6PLH7	Malate dehydrogenase (Monodelphis domestica)	XP_010331850.1	PREDICTED: malate dehydrogenase, cytoplasmic isoform X2 [Saimiri boliviensis boliviensis]	W4YAB0	SPU_012677tr
gi|37287417	neural alfa2 tubulin [Paracentrotus lividus]		Q6TS36	Tubulin alpha chain (Paracentrotus lividus)	AAQ90469.1/AY388463.1	neural alfa2 tubulin [Paracentrotus lividus]	W4YAB2	SPU_019990tr
PMI_004215-RA	Cytoskeleton_Tubulin	GTP catabolic process/microtubule-based process/microtubule-based movement/protein polymerization/GTPase activity/structural molecule activity/GTP binding	K1R473	Tubulin alpha chain (Crassostrea gigas)	XP_012258295.1	PREDICTED: tubulin alpha-1 chain-like [Athalia rosae]	W4YAB2	SPU_019990tr
gi|9994	unnamed protein product [Paracentrotus lividus]		P18258	Tubulin alpha-1 chain (Paracentrotus lividus)	X53618.1	unnamed protein product [Paracentrotus lividus]	W4YAB2	SPU_019990tr
PMI_027171-RA	Phosphoglycerate kinase 1 (Primer recognition protein 2) (PRP 2)	glycolysis/phosphoglycerate kinase activity	A0A0N8DZX0	Phosphoglycerate kinase (Daphnia magna)	XP_013378831.1	PREDICTED: phosphoglycerate kinase 1-like [Lingula anatina]	W4YAP7	SPU_012817tr
gi|390366559	PREDICTED: ubiquitin-conjugating enzyme E2 L3 [Strongylocentrotus purpuratus]		W4YAQ8	Ubiquitin-conjugating enzyme E2 L3 (Strongylocentrotus purpuratus)	XM_792386.4	PREDICTED: ubiquitin-conjugating enzyme E2 L3 [Strongylocentrotus purpuratus]	W4YAQ8	SPU_012828tr
gi|780045564	PREDICTED: LOW QUALITY PROTEIN: glucose-6-phosphate isomerase-like, partial [Strongylocentrotus purpuratus]		W4YAR9	Glucose-6-phosphate isomerase (Strongylocentrotus purpuratus)	XM_011670490.1	PREDICTED: LOW QUALITY PROTEIN: glucose-6-phosphate isomerase-like, partial [Strongylocentrotus purpuratus]	W4YAR9	SPU_012839tr
PMI_006509-RA	Alpha-2-macroglobulin-like 1 [Homo sapiens (human)]	endopeptidase inhibitor activity	P20742-2	Isoform 2 of Pregnancy zone protein (Homo sapiens)	XP_011675681.1	PREDICTED: pregnancy zone protein [Strongylocentrotus purpuratus]	W4YBP5	SPU_013170tr
PMI_020639-RA	Troponin 1	CalciumToolkit	W4YBQ8	Troponin 1 (Strongylocentrotus purpuratus)	ABC25605.1	anonymous antigen-2 [Babesia bovis]	W4YBQ8	SPU_013183tr
gi|390352754	PREDICTED: tubulin beta-4B chain isoform X2 [Strongylocentrotus purpuratus]		W4YBZ7	Tubulin beta chain (Strongylocentrotus purpuratus)	XM_003727921.2	PREDICTED: tubulin beta-4B chain isoform X2 [Strongylocentrotus purpuratus]	W4YBZ7	SPU_013273tr
gi|164472811	START domain-containing protein, partial [Patiria pectinifera]		A9ZT01	START domain-containing protein (Patiria pectinifera)	AB374099.1	START domain-containing protein, partial [Patiria pectinifera]	W4YC46	-
PMI_017635-RA	-	-	A9ZT01	START domain-containing protein (Patiria pectinifera)	BAF98202.1	START domain-containing protein [Patiria pectinifera]	W4YC46	-
gi|780009559	PREDICTED: peroxiredoxin-6 [Strongylocentrotus purpuratus]		D9IVF0	Glutathione peroxidase (Strongylocentrotus intermedius)	XM_011665275.1	PREDICTED: peroxiredoxin-6 [Strongylocentrotus purpuratus]	W4YC91	SPU_013368tr
gi|390365497	PREDICTED: mixed lineage kinase domain-like protein [Strongylocentrotus purpuratus]		A0A091SK93	Mixed lineage kinase domain-like (Pelecanus crispus)	XM_003730785.2	PREDICTED: mixed lineage kinase domain-like protein [Strongylocentrotus purpuratus]	W4YCL6	SPU_013494tr
gi|390341494	PREDICTED: centromere protein F [Strongylocentrotus purpuratus]		K1Q659	Centromere protein F (Crassostrea gigas)	XM_791708.3	PREDICTED: centromere protein F [Strongylocentrotus purpuratus]	W4YCN1	-
gi|72058324	PREDICTED: 40S ribosomal protein S3 [Strongylocentrotus purpuratus]		Q6P8G2	Ribosomal protein S3 (Xenopus tropicalis)	XM_793211.4	PREDICTED: 40S ribosomal protein S3 [Strongylocentrotus purpuratus]	W4YD34	SPU_013662tr
gi|72110134	PREDICTED: adenosylhomocysteinase [Strongylocentrotus purpuratus]		W4YDE0	Adenosylhomocysteinase (Strongylocentrotus purpuratus)	XM_775079.4	PREDICTED: adenosylhomocysteinase [Strongylocentrotus purpuratus]	W4YDE0	SPU_013770tr
PMI_024170-RA	Ribosomal protein S28	translation/structural constituent of ribosome	W4YDK4	40S ribosomal protein S28 (Strongylocentrotus purpuratus)	AGH70211.1	40S ribosomal protein S28 [Placozoa sp. H4]	W4YDK4	SPU_013834tr
PMI_014743-RA	PMI_014743-RA	protein binding	A0A131YUL3	Twitchin like (Rhipicephalus appendiculatus)	XP_011677154.1	PREDICTED: LOW QUALITY PROTEIN: twitchin [Strongylocentrotus purpuratus]	W4YDT8	SPU_013917tr
PMI_004449-RA		CalciumToolkit/protein phosphorylation/protein kinase activity/protein binding/ATP binding/transferase activity, transferring phosphorus-containinggroups	A0A132A5K4	Twitchin-like protein (Sarcoptes scabiei)	XP_013065507.1	PREDICTED: LOW QUALITY PROTEIN: twitchin-like [Biomphalaria glabrata]	W4YDT8	SPU_013917tr
PMI_003334-RA	Sorbitol dehydrogenase (L-iditol 2-dehydrogenase)	nucleotide binding/oxidation-reduction process/zinc ion binding/oxidoreductase activity/transferase activity, transferring acyl groups other thanamino-acyl groups	W4YE66	Sorbitol dehydrogenase (Strongylocentrotus purpuratus)	KYB29291.1	hypothetical protein TcasGA2_TC032179 [Tribolium castaneum]	W4YE66	SPU_014046tr
PMI_027545-RA	Ribosomal protein S26 [Homo sapiens (human)]	structural constituent of ribosome	A0A0G2YFT3	Ribosomal protein S26 (Cerebratulus lacteus)	XP_782030.3	PREDICTED: 40S ribosomal protein S26 isoform X2 [Strongylocentrotus purpuratus]	W4YE93	SPU_014074tr
PMI_027787-RA	Cellular retinoic acid binding protein 1 (Cellular retinoic acid binding protein I)	transport/transporter activity/lipid binding	F1AQ56	Fatty acid binding protein (Procambarus clarkii)	XP_003731365.1	PREDICTED: cellular retinoic acid-binding protein 1-like [Strongylocentrotus purpuratus]	W4YEX2	SPU_014303tr
PMI_011630-RA	-	-	D1LX63	MEC2-like protein (Saccoglossus kowalevskii)	XP_013412686.1	PREDICTED: band 7 protein AGAP004871-like [Lingula anatina]	W4YFM7	SPU_014563tr
PMI_011940-RA	Isomerase	-	C3ZI79	Xylose isomerase (Branchiostoma floridae)	XP_006822822.1	PREDICTED: xylose isomerase-like [Saccoglossus kowalevskii]	W4YG20	SPU_014705tr
gi|115891439	PREDICTED: gelsolin-like protein 2 [Strongylocentrotus purpuratus]		B6RB97	Gelsolin (Haliotis discus discus)	XM_787819.4	PREDICTED: gelsolin-like protein 2 [Strongylocentrotus purpuratus]	W4YG30	SPU_014715tr
gi|288763381	Putative heat shock protein 70 [Brissopsis lyrifera]		D3HUL9	Putative heat shock protein 70 (Brissopsis lyrifera)	FN667017.1	putative heat shock protein 70 [Brissopsis lyrifera]	W4YGH9	SPU_014864tr
gi|115644435	PREDICTED: peroxiredoxin [Strongylocentrotus purpuratus]		Q5XUI0	Thioredoxin peroxidase (Branchiostoma belcheri tsing..)	XM_781410.4	PREDICTED: peroxiredoxin [Strongylocentrotus purpuratus]	W4YGI4	SPU_014869tr
PMI_024272-RA	PMI_024272-RA	proteasome regulatory particle	K1QVR0	26S proteasome non-ATPase regulatory subunit 8 (Crassostrea gigas)	XP_002731397.2	PREDICTED: 26S proteasome non-ATPase regulatory subunit 8-like [Saccoglossus kowalevskii]	W4YGT0	SPU_014969tr
PMI_014306-RA	Phytanoyl-CoA dioxygenase domain containing 1		A0A151MFV3	Phytanoyl-CoA dioxygenase domain-containing protein 1 isoform A (Alligator mississippiensis)	XP_011675517.1	PREDICTED: phytanoyl-CoA dioxygenase domain-containing protein 1 [Strongylocentrotus purpuratus]	W4YH22	SPU_015062tr
gi|328864214	Ubuiquitin/ribosomal L40 fusion protein [Holothuria glaberrima]		F5A7H4	Ubuiquitin/ribosomal L40 fusion protein (Holothuria glaberrima)	HQ417119.1	ubuiquitin/ribosomal L40 fusion protein [Holothuria glaberrima]	W4YHN1	SPU_015276tr
PMI_013835-RA	Lethal giant larvae homolog 1 (Drosophila)	protein binding	K1PU46	Lethal(2) giant larvae-like protein 1 (Crassostrea gigas)	XP_011678406.1	PREDICTED: lethal(2) giant larvae protein homolog 2 [Strongylocentrotus purpuratus]	W4YIE2	SPU_015544tr
PMI_027933-RA	Myophilin	protein binding	W4YIJ3	Transgelin (Strongylocentrotus purpuratus)	XP_011667432.1/XP_011667424.1	PREDICTED: myophilin-like [Strongylocentrotus purpuratus]/PREDICTED: muscle-specific protein 20 [Strongylocentrotus purpuratus]	W4YIJ3	SPU_015595tr
PMI_013228-RA	Translation_RibosomalProtein/ribosomal protein L4	structural constituent of ribosome	A0A091GID4	60S ribosomal protein L4 (Cuculus canorus)	XP_783473.1	PREDICTED: 60S ribosomal protein L4 [Strongylocentrotus purpuratus]	W4YIR2	SPU_015666tr
gi|780121557	PREDICTED: NADH dehydrogenase [ubiquinone] iron-sulfur protein 3, mitochondrial [Strongylocentrotus purpuratus]		A0A146MJQ2	NADH dehydrogenase [ubiquinone] iron-sulfur protein 3, mitochondrial (Fundulus heteroclitus)	XM_011679682.1	PREDICTED: NADH dehydrogenase [ubiquinone] iron-sulfur protein 3, mitochondrial [Strongylocentrotus purpuratus]	W4YJJ5	SPU_015959tr
gi|780022169	PREDICTED: E3 ubiquitin-protein ligase TRIM23 isoform X1 [Strongylocentrotus purpuratus]		A0A091EWV7	E3 ubiquitin-protein ligase TRIM23 (Corvus brachyrhynchos)	XM_011666972.1	PREDICTED: E3 ubiquitin-protein ligase TRIM23 isoform X1 [Strongylocentrotus purpuratus]	W4YKR7	SPU_016382tr
PMI_005473-RA	Transketolase (TK)	catalytic activity	W4YKX5	Transketolase (Strongylocentrotus purpuratus)	XP_011668942.1	PREDICTED: transketolase isoform X1 [Strongylocentrotus purpuratus]	W4YKX5	SPU_016441tr
PMI_025822-RA	Aldolase a, fructose-bisphosphate	catalytic activity/glycolysis/fructose-bisphosphate aldolase activity	A7SF13	Fructose-bisphosphate aldolase (Nematostella vectensis)	XP_001629735.1	predicted protein [Nematostella vectensis]	W4YL19	SPU_016486tr
PMI_007101-RA	-	Biomineralization_CarbonicAnhydrase	A0A0A0AXU5	Carbonic anhydrase 1 (Charadrius vociferus)	PREDICTED: carbonic anhydrase 4 [Calidris pugnax]	XP_014808361.1	W4YLR9	SPU_016740tr
PMI_012510-RA	Serine hydroxymethyltransferase, mitochondrial precursor (Serine methylase) (Glycine hydroxymethyltransferase) (SHMT)	catalytic activity/glycine hydroxymethyltransferase activity/pyridoxal phosphate binding	K1QCY0	Serine hydroxymethyltransferase (Crassostrea gigas)	XP_013385211.1	PREDICTED: serine hydroxymethyltransferase, mitochondrial-like [Lingula anatina]	W4YM08	SPU_016831tr
gi|390332252	PREDICTED: protein MEMO1 [Strongylocentrotus purpuratus]		V9KRF8	Protein MEMO1-like protein (Callorhinchus milii)	XM_786152.4	PREDICTED: protein MEMO1 [Strongylocentrotus purpuratus]	W4YM24	-
PMI_024155-RA	Human chromosome 10 open reading frame 42; coiled-coil domain containing 109A		A0A151P022	Calcium uniporter protein, mitochondrial (Alligator mississippiensis)	XP_787049.3	PREDICTED: calcium uniporter protein, mitochondrial [Strongylocentrotus purpuratus]	W4YM70	SPU_016893tr
PMI_015358-RA	Pyrophosphatase	phosphate-containing compound metabolic process/magnesium ion binding/inorganic diphosphatase activity	A0A026VX62	Inorganic pyrophosphatase (Cerapachys biroi)	XP_002733172.1	PREDICTED: inorganic pyrophosphatase-like [Saccoglossus kowalevskii]	W4YMK8	SPU_017032tr
PMI_010338-RA	Cystathionine beta-synthase		A7RYI9	Cystathionine beta-synthase (Nematostella vectensis)	XP_795930.2	PREDICTED: cystathionine beta-synthase [Strongylocentrotus purpuratus]	W4YMN4	SPU_017058tr
PMI_002250-RA	-	regulation of actin filament polymerization	A0A139WDC8	Actin-related protein 2/3 complex subunit 2-like Protein (Tribolium castaneum)	XP_010785880.1	PREDICTED: actin-related protein 2/3 complex subunit 2 isoform X2 [Notothenia coriiceps]	W4YNX5	SPU_017502tr
PMI_022790-RA	ATP synthase, H+ transporting, mitochondrial F1 complex, alpha subunit	ATP hydrolysis coupled proton transport/proton transport/ATP metabolic process/ATP binding/hydrolase activity, acting on acid anhydrides, catalyzingtransmembrane movement of substances/proton-transporting two-sector ATPase complex, catalyticdomain	W4YP78	ATP synthase subunit alpha (Strongylocentrotus purpuratus)	ELU08533.1	hypothetical protein CAPTEDRAFT_158616 [Capitella teleta]	W4YP78	SPU_017605tr
PMI_016676-RA	Cytoskeleton_ActinBinding	protein binding	Q6NXF2	FLNA protein (Homo sapiens)	XP_015207868.1	PREDICTED: filamin-C isoform X5 [Lepisosteus oculatus]	W4YPA7	SPU_017634tr
PMI_007339-RA	Cytoskeleton_ActinBinding	protein binding	K1PW06	Filamin-C (Crassostrea gigas)	XP_011676452.1	PREDICTED: filamin-B [Strongylocentrotus purpuratus]	W4YPA7	SPU_017634tr
gi|779997539	PREDICTED: filamin-B [Strongylocentrotus purpuratus]		A0A146MT80	Filamin-A (Fundulus heteroclitus)	XM_011678150.1	PREDICTED: filamin-B [Strongylocentrotus purpuratus]	W4YPA7	SPU_017634tr
PMI_010007-RA	Cytoskeleton_ActinBinding	protein binding	A0A146VFZ5	Filamin-A (Fundulus heteroclitus)	XP_011676452.1	PREDICTED: filamin-B [Strongylocentrotus purpuratus]	W4YPA7	SPU_017634tr
gi|780006400	PREDICTED: succinate dehydrogenase [ubiquinone] flavoprotein subunit, mitochondrial [Strongylocentrotus purpuratus]		W4YPS0	Succinate dehydrogenase [ubiquinone] flavoprotein subunit, mitochondrial (Strongylocentrotus purpuratus)	XM_011664650.1	mitochondrial ATP synthase alpha subunit precursor [Strongylocentrotus purpuratus]	W4YPS0	SPU_017798tr
PMI_002757-RA	Malate dehydrogenase 2, NAD (mitochondrial)	carbohydrate metabolic process/malate metabolic process/cellular carbohydrate metabolic process/oxidation-reduction process/nucleotide binding/catalytic activity/oxidoreductase activity, acting on the CH-OH group ofdonors, NAD or NADP as acceptor/L-malate dehydrogenase activity	A7T1J0	Malate dehydrogenase (Nematostella vectensis)	XP_014128222.1	PREDICTED: malate dehydrogenase, mitochondrial [Zonotrichia albicollis]	W4YS38	SPU_018624tr
gi|780097084	PREDICTED: moesin [Strongylocentrotus purpuratus]		P52962	Moesin (Lytechinus variegatus)	XM_011676466.1	PREDICTED: moesin [Strongylocentrotus purpuratus]	W4YSB8	SPU_018705tr
gi|390347642	PREDICTED: uncharacterized protein YMR196W [Strongylocentrotus purpuratus]		W4YSK9	Uncharacterized protein (Strongylocentrotus purpuratus)	XM_779741.4	PREDICTED: uncharacterized protein YMR196W [Strongylocentrotus purpuratus]	W4YSK9	SPU_018796tr
gi|780016323	PREDICTED: smoothelin isoform X5 [Strongylocentrotus purpuratus]		V9K7Q4	Smoothelin (Callorhinchus milii)	XM_011666165.1	PREDICTED: smoothelin isoform X5 [Strongylocentrotus purpuratus]	W4YT19	SPU_018958tr
PMI_027298-RA	Binding protein 4		R7UCZ7	Peptidyl-prolyl cis-trans isomerase FKBP2 (Daphnia magna)	ELU01137.1	hypothetical protein CAPTEDRAFT_149447 [Capitella teleta]	W4YT25	SPU_018964tr
PMI_016036-RA	GTPase_Ras_Rab/RAS-Related Protein RAB-7	GTP catabolic process/intracellular protein transport/nucleocytoplasmic transport/signal transduction/small GTPase mediated signal transduction/protein transport/GTPase activity/GTP binding	K1PZ08	Ras-related protein Rab-7a (Crassostrea gigas)	XP_011433497.1	PREDICTED: ras-related protein Rab-7a [Crassostrea gigas]	W4YTE5	SPU_019087tr
PMI_003462-RA	Cortactin-like	protein binding	W4YEW9	AMPK1_CBM (Strongylocentrotus purpuratus)	WP_009782560.1	hypothetical protein [Lyngbya sp. PCC 8106]	W4YTM5	SPU_019169tr
PMI_027927-RA	Glutathione transferase omega 1 (GSTO 1-1) (Glutathione-dependent dehydroascorbate reductase)		Q9VSL3	Pyrimidodiazepine synthase (Drosophila melanogaster)	XP_783642.2	PREDICTED: glutathione S-transferase omega-1 [Strongylocentrotus purpuratus]	W4YTS2	SPU_019216tr
PMI_007600-RA	Hexokinase 1-1	ATP binding/phosphotransferase activity, alcohol group as acceptor	A0A0P0H429	Phosphotransferase (Stichopus japonicus)	ALJ77071.1	hexokinase [Apostichopus japonicus]	W4YU83	SPU_019378tr
gi|780174872	PREDICTED: ras-related protein Rab-2A isoform X2 [Strongylocentrotus purpuratus]		A0A067QM96	Ras-related protein Rab-2A (Zootermopsis nevadensis)	XM_011662896.1	PREDICTED: ras-related protein Rab-2A isoform X2 [Strongylocentrotus purpuratus]	W4YUG2	SPU_019458tr
PMI_008388-RA	GTPase_Ras_Rab	small GTPase mediated signal transduction/protein transport/GTP binding	W4YUG2	Small rab-related GTPase (Strongylocentrotus purpuratus)	XP_005850513.1	GTP-binding protein YPTC4 [Chlorella variabilis]	W4YUG2	SPU_019458tr
PMI_021655-RA	Heterogeneous nuclear ribonucleoprotein R	nucleotide binding/nucleic acid binding	S7N868	Heterogeneous nuclear ribonucleoprotein R (Myotis brandtii)	XP_793277.1	PREDICTED: heterogeneous nuclear ribonucleoprotein R [Strongylocentrotus purpuratus]	W4YUQ9	SPU_019557tr
PMI_014310-RA	Flotillin 1		A0A067R5R6	Flotillin-1 (Zootermopsis nevadensis)	XP_791741.2	PREDICTED: flotillin-1 [Strongylocentrotus purpuratus]	W4YV42	SPU_019691tr
PMI_023726-RA	-	catalytic activity	A0A0A0AU29	Isochorismatase domain-containing protein 1 (Charadrius vociferus)	XP_002596434.1	hypothetical protein BRAFLDRAFT_264316 [Branchiostoma floridae]	W4YVB9	SPU_019768tr
gi|780005446	PREDICTED: putative neutral ceramidase C, partial [Strongylocentrotus purpuratus]		K1QV76	Neutral ceramidase B (Crassostrea gigas)	XM_783350.4	PREDICTED: putative neutral ceramidase C, partial [Strongylocentrotus purpuratus]	W4YVP1	SPU_019897tr
PMI_006823-RA	Cytoskeleton_Tubulin	GTP catabolic process/microtubule-based process/microtubule-based movement/protein polymerization/GTPase activity/structural molecule activity/GTP binding	A0A158R9N7	Tubulin nucleotide (Taenia asiatica)	OCK36516.1/KZS98035.1	ubiquitin carboxyl terminal hydrolase 22 [Taenia saginata]/tubulin alpha-4A chain-like protein [Sistotremastrum niveocremeum HHB9708]	W4YVY4	SPU_019990tr
PMI_000371-RA	Tubulin, alpha 1c [Homo sapiens (human)]	GTP catabolic process/microtubule-based process/microtubule-based movement/protein polymerization/GTPase activity/structural molecule activity/GTP binding	H2ZG57	Tubulin alpha chain (Ciona savignyi)	XP_001632844.1/XP_009858084.1	predicted protein [Nematostella vectensis]/PREDICTED: tubulin alpha chain, testis-specific-like [Ciona intestinalis]	W4YVY4	SPU_019990tr
gi|780117558	PREDICTED: uncharacterized protein LOC100891804 [Strongylocentrotus purpuratus]		W4YWW4	Amidase (Strongylocentrotus purpuratus)	XM_011679141.1	PREDICTED: uncharacterized protein LOC100891804 [Strongylocentrotus purpuratus]	W4YWW4	SPU_020324tr
PMI_010222-RA	Transferase	hydrolase activity, acting on carbon-nitrogen (but notpeptide) bonds, in linear amidines	Q08BT8	Dimethylarginine dimethylaminohydrolase 1 (Xenopus tropicalis)	XP_798239.3	PREDICTED: N(G),N(G)-dimethylarginine dimethylaminohydrolase 1-like [Strongylocentrotus purpuratus]	W4YXB0	SPU_020475tr
PMI_002786-RA	Fumarylacetoacetase (Fumarylacetoacetate hydrolase) (Beta-diketonase) (FAA)	catalytic activity/fumarylacetoacetase activity	K1Q4C3	Fumarylacetoacetase (Crassostrea gigas)	XP_011427156.1	PREDICTED: fumarylacetoacetase-like [Crassostrea gigas]	W4YXP1	SPU_020609tr
PMI_025718-RA	PMI_025718-RA	-	A0A0S7IIN4	CPNE5 (Poeciliopsis prolifica)	CAF96795.1	unnamed protein product [Tetraodon nigroviridis]	W4YXR7	SPU_020636tr
PMI_002846-RA	Translation_RibosomalProtein/ribosomal protein S12	translation/structural constituent of ribosome	A8UFV4	40S ribosomal protein S12 (Eurythoe complanata)	XP_011456257.1	PREDICTED: 40S ribosomal protein S12-like [Crassostrea gigas]	W4YY23	SPU_020745tr
PMI_016804-RA	Translation_AminoAcyl-tRNASynthetase/synthetase		Q17LW8	AAEL001206-PA (Aedes aegypti)	XP_003729486.1	PREDICTED: threonine--tRNA ligase, cytoplasmic [Strongylocentrotus purpuratus]	W4YY79	SPU_020801tr
gi|663085693	Alpha-actinin [Patiria miniata]		A0A075FGG2	Alpha-actinin (Patiria miniata)	KJ787016.1	alpha-actinin [Patiria miniata]	W4YYJ5	SPU_020920tr
gi|72016739	PREDICTED: polyamine-modulated factor 1 [Strongylocentrotus purpuratus]		A0A087UBU0	Polyamine-modulated factor 1 (Stegodyphus mimosarum)	XM_776034.3	PREDICTED: polyamine-modulated factor 1 [Strongylocentrotus purpuratus]	W4YYZ4	SPU_021071tr
PMI_024246-RA	Malate dehydrogenase (mosquito)-like	oxidoreductase activity	K1R109	Malate dehydrogenase (Crassostrea gigas)	XP_014680662.1	PREDICTED: uncharacterized oxidoreductase YjmC-like [Priapulus caudatus]	W4YZA6	SPU_021186tr
PMI_018385-RA		signal transduction/small GTPase mediated signal transduction/regulation of small GTPase mediated signal transduction/GTPase activator activity/Ras GTPase activator activity	A0A0P7XA96	Ras GTPase-activating-like protein IQGAP1-like (Scleropages formosus)	XP_006818327.1	PREDICTED: IQ motif containing GTPase activating protein 1 isoform X2 [Saccoglossus kowalevskii]	W4YZL3	SPU_021293tr
PMI_011965-RA	Ribosomal protein S7		A0A091DGJ8	40S ribosomal protein S7 (Fukomys damarensis)	XP_016054678.1	PREDICTED: 40S ribosomal protein S7 [Miniopterus natalensis]	W4YZP2	SPU_021322tr
gi|72007592	PREDICTED: sorting nexin-3 [Strongylocentrotus purpuratus]		T2M3V5	Sorting nexin-12 (Hydra vulgaris)	XM_775618.4	PREDICTED: sorting nexin-3 [Strongylocentrotus purpuratus]	W4YZR2	SPU_021342tr
gi|780187518	PREDICTED: calmodulin [Strongylocentrotus purpuratus]		A0A0P5RUR5	Calmodulin (Daphnia magna)	XM_775769.4	PREDICTED: calmodulin [Strongylocentrotus purpuratus]	W4Z077	SPU_021511tr
PMI_016294-RA	Cytosolic nonspecific dipeptidase (Glutamate carboxypeptidase-like protein 1) (CNDP dipeptidase 2)	hydrolase activity	A0A146VNI1	Cytosolic non-specific dipeptidase (Fundulus heteroclitus)	XP_798769.4	PREDICTED: cytosolic non-specific dipeptidase [Strongylocentrotus purpuratus]	W4Z228	SPU_022172tr
PMI_017396-RA	Transaldolase	carbohydrate metabolic process/pentose-phosphate shunt/catalytic activity/sedoheptulose-7-phosphate:D-glyceraldehyde-3-phosphateglyceronetransferase activity	C3Z6J4	Transaldolase (Branchiostoma floridae)	XP_015114512.1	PREDICTED: transaldolase isoform X1 [Diachasma alloeum]	W4Z2Y1	SPU_022476tr
PMI_013022-RA	LIM protein; LIM domain containing preferred translocation partner in lipoma	zinc ion binding	A0A0V0G9Q6	Putative thyroid receptor-interacting protein 6 (Triatoma dimidiata)	XP_003725665.2	PREDICTED: lipoma-preferred partner isoform X4 [Strongylocentrotus purpuratus]	W4Z3S1	SPU_022771tr
gi|780096583	PREDICTED: putative aminopeptidase W07G4.4 [Strongylocentrotus purpuratus]		K1PVV6	Putative aminopeptidase W07G4.4 (Crassostrea gigas)	XM_003725918.2	PREDICTED: putative aminopeptidase W07G4.4 [Strongylocentrotus purpuratus]	W4Z491	SPU_022944tr
gi|780067827	PREDICTED: 40S ribosomal protein S5 [Strongylocentrotus purpuratus]		V5GVR1	40S ribosomal protein S5 (Anoplophora glabripennis)	XM_011672875.1	PREDICTED: 40S ribosomal protein S5 [Strongylocentrotus purpuratus]	W4Z4A4	SPU_022957tr
PMI_023895-RA	FREM1-like		Q9GV77	Extracellular matrix protein 3 (Lytechinus variegatus)	Q9GV77.1	RecName: Full=Extracellular matrix protein 3; AltName: Full=FREM2 homolog; Flags: Precursor	W4Z4G3	SPU_023016tr
PMI_025801-RA	Testis derived transcript, Testin		K1RL29	Prickle-like protein 2 (Crassostrea gigas)	XP_002734641.1	PREDICTED: testin-like [Saccoglossus kowalevskii]	W4Z4N7	-
gi|779992497	PREDICTED: proteasome subunit alpha type-1-like [Strongylocentrotus purpuratus]		A0A131Z403	Proteasome subunit alpha type (Rhipicephalus appendiculatus)	XM_011672319.1	PREDICTED: proteasome subunit alpha type-1-like [Strongylocentrotus purpuratus]	W4Z582	SPU_023286tr
PMI_012278-RA	Histidine ammonia-lyase (Histidase)	catalytic activity/ammonia-lyase activity	C3Z929	Histidine ammonia-lyase (Branchiostoma floridae)	XP_013907001.1	PREDICTED: histidine ammonia-lyase [Thamnophis sirtalis]	W4Z5C7	SPU_023332tr
gi|780124892	PREDICTED: T-box 2/3 protein isoform X1 [Strongylocentrotus purpuratus]		B3FNR9	Tbx2/3 (Strongylocentrotus purpuratus)	XM_011680141.1	PREDICTED: T-box 2/3 protein isoform X1 [Strongylocentrotus purpuratus]	W4Z5I1	SPU_023386tr
PMI_027263-RA	-	calcium ion binding	A0A087UJQ4	Calumenin-A (Stegodyphus mimosarum)	XP_011661429.1	PREDICTED: calumenin isoform X4 [Strongylocentrotus purpuratus]	W4Z5R2	SPU_023466tr
gi|115898632	PREDICTED: 40S ribosomal protein S25 [Strongylocentrotus purpuratus]		W4Z5W0	40S ribosomal protein S25 (Strongylocentrotus purpuratus)	XM_789588.4	PREDICTED: 40S ribosomal protein S25 [Strongylocentrotus purpuratus]	W4Z5W0	SPU_023517tr
PMI_001884-RA	Phosphatase_Tyrosine/Fmi, Protein Tyrosine phosphatase receptor type	cell adhesion	F7J048	F-type lectin (Oplegnathus fasciatus)	XP_013782266.1	PREDICTED: tyrosine-protein kinase receptor Tie-1-like [Limulus polyphemus]	W4Z704	SPU_023923tr
gi|390339579	PREDICTED: LOW QUALITY PROTEIN: citrate synthase, mitochondrial [Strongylocentrotus purpuratus]		D3VNG8	Citrate synthase (Psammechinus miliaris)	XM_003724991.2	PREDICTED: LOW QUALITY PROTEIN: citrate synthase, mitochondrial [Strongylocentrotus purpuratus]	W4Z7I3	SPU_024102tr
PMI_028139-RA	Citrate synthase, mitochondrial precursor		A0A0L8GP61	Citrate synthase (Octopus bimaculoides)	XP_014779370.1	PREDICTED: citrate synthase, mitochondrial-like [Octopus bimaculoides]	W4Z7I3	SPU_024102tr
PMI_021559-RA	Chaperonin	ATP binding/protein refolding/cellular protein metabolic process	A0A0G2R1T1	Heat shock protein 60 (Stichopus japonicus)	AIF71191.1	heat shock protein 60 [Apostichopus japonicus]	W4Z7I4	SPU_024103tr
gi|92111893	Mitochondrial chaperonin Hsp56 [Paracentrotus lividus]		Q1KND2	Mitochondrial chaperonin Hsp56 (Paracentrotus lividus)	DQ464426.1	mitochondrial chaperonin Hsp56 [Paracentrotus lividus]	W4Z7I4	SPU_024103tr
PMI_000466-RA	Transport_VacuolarProteinSorting/	cell communication/protein binding/phosphatidylinositol binding	W5UCT7	Sorting nexin-2 (Ictalurus punctatus)	XP_011679719.1	PREDICTED: sorting nexin-2 [Strongylocentrotus purpuratus]	W4Z7V2	SPU_024221tr
gi|390362822	PREDICTED: uncharacterized protein LOC755110 [Strongylocentrotus purpuratus]		D1LX78	Neuralized PATS1 (Saccoglossus kowalevskii)	XM_001188406.3	PREDICTED: uncharacterized protein LOC755110 [Strongylocentrotus purpuratus]	W4Z847	SPU_024318tr
PMI_018358-RA	6-Phosphogluconate dehydrogenase, decarboxylating/Metabolism_Carbohydrate	pentose-phosphate shunt/oxidation-reduction process/nucleotide binding/phosphogluconate dehydrogenase (decarboxylating) activity/oxidoreductase activity/oxidoreductase activity, acting on the CH-OH group ofdonors, NAD or NADP as acceptor/NADP binding/coenzyme binding	C3XPZ3	6-phosphogluconate dehydrogenase, decarboxylating (Branchiostoma floridae)	XP_003727927.1	PREDICTED: 6-phosphogluconate dehydrogenase, decarboxylating isoform X1 [Strongylocentrotus purpuratus]	W4Z8A7	SPU_024379tr
gi|780173194	PREDICTED: uncharacterized protein LOC100892949 isoform X2 [Strongylocentrotus purpuratus]		W4Z984	Uncharacterized protein (Strongylocentrotus purpuratus)	XM_011662569.1	PREDICTED: uncharacterized protein LOC100892949 isoform X2 [Strongylocentrotus purpuratus]	W4Z984	-
gi|72065529	PREDICTED: serine/threonine-protein phosphatase 2A catalytic subunit beta isoform [Strongylocentrotus purpuratus]		W4ZAK5	Serine/threonine-protein phosphatase (Strongylocentrotus purpuratus)	XM_775330.4	PREDICTED: serine/threonine-protein phosphatase 2A catalytic subunit beta isoform [Strongylocentrotus purpuratus]	W4ZAK5	SPU_025182tr
PMI_003244-RA	-	calcium ion binding	Q1LZF9	Myosin regulatory light polypeptide 9 (Bos taurus)	XP_783666.1	PREDICTED: myosin regulatory light chain 12A [Strongylocentrotus purpuratus]	W4ZAR7	SPU_025244tr
gi|72007358	PREDICTED: myosin regulatory light chain 12A [Strongylocentrotus purpuratus]		Q5RC34	Myosin regulatory light chain 12A (Pongo abelii)	XM_778573.4	PREDICTED: myosin regulatory light chain 12A [Strongylocentrotus purpuratus]	W4ZAR7	SPU_025244tr
gi|2564209	Histone H4, partial [Arbacia lixula]		O17493	Histone H4 (Arbacia lixula)	Y15132.1	histone H4, partial [Arbacia lixula]	W4ZBK1	SPU_025530tr
PMI_001778-RA	Glutathione S-transferase pi	Defensome_ReductiveConjugativeBiotransformation/protein binding	G9HSP2	Sigma glutathione S-transferase 1 (Ruditapes philippinarum)	XP_002731499.2	PREDICTED: hematopoietic prostaglandin D synthase-like [Saccoglossus kowalevskii]	W4ZBL8	SPU_025548tr
gi|780138343	PREDICTED: cullin-associated NEDD8-dissociated protein 1-like isoform X2 [Strongylocentrotus purpuratus]		K1PK85	Cullin-associated NEDD8-dissociated protein 1 (Crassostrea gigas)	XM_011681981.1	PREDICTED: cullin-associated NEDD8-dissociated protein 1-like isoform X2 [Strongylocentrotus purpuratus]	W4ZBQ3	SPU_025585tr
PMI_003751-RA	TIP120 protein	binding	K1PK85	Cullin-associated NEDD8-dissociated protein 1 (Crassostrea gigas)	XP_002600217.1	hypothetical protein BRAFLDRAFT_118260 [Branchiostoma floridae]	W4ZBQ3	SPU_025585tr
PMI_019321-RA	GLI pathogenesis-related 2-like; human chromosome 9 open reading frame 19-like		W8BE02	Golgi-associated plant pathogenesis-related protein 1 (Ceratitis capitata)	XP_787249.2	PREDICTED: golgi-associated plant pathogenesis-related protein 1 [Strongylocentrotus purpuratus]	W4ZCQ7	SPU_025944tr
PMI_002180-RA	Adhesion_Collagen		Q26638	2 alpha fibrillar collagen (Paracentrotus lividus)	CAA61929.1	2 alpha fibrillar collagen [Paracentrotus lividus]	W4ZCX2	SPU_026009tr
PMI_017378-RA	Adhesion_Collagen	-	Q26638	2 alpha fibrillar collagen (Paracentrotus lividus)	CAA61929.1	2 alpha fibrillar collagen [Paracentrotus lividus]	W4ZCX2	SPU_026009tr
gi|72006507	PREDICTED: actin-5C [Strongylocentrotus purpuratus]		Q0Z987	Actin (Aedes albopictus)	XM_781638.3	PREDICTED: actin-5C [Strongylocentrotus purpuratus]	W4ZD41	SPU_026078tr
PMI_018363-RA	Adhesion_Catenin	cell adhesion/structural molecule activity/cadherin binding/actin cytoskeleton	Q25430	Alpha catenin (Lytechinus variegatus)	AAA82613.1	alpha catenin [Lytechinus variegatus]	W4ZDA0	SPU_026137tr
PMI_005549-RA	Transport_Clathrin	intracellular protein transport/vesicle-mediated transport/structural molecule activity/binding/protein binding	R4WRT4	Clathrin heavy chain (Riptortus pedestris)	XP_011661281.1	PREDICTED: LOW QUALITY PROTEIN: clathrin heavy chain 1 [Strongylocentrotus purpuratus]	W4ZDG0	SPU_026199tr
PMI_027917-RA	-	-	A0A094MED1	Laminin subunit gamma-1 (Antrostomus carolinensis)	XP_008945521.1	PREDICTED: laminin subunit gamma-1-like [Merops nubicus]	W4ZDT0	SPU_026322tr
PMI_007327-RA	Adhesion_Proteoglycan/heparan sulfate proteoglycan 2, HSPG2, basement membrane specific proteoglycan		A0A0K0YAY3	Heparan sulfate proteoglycan-like protein-1 (Mytilus coruscus)	XP_011675552.1	PREDICTED: LOW QUALITY PROTEIN: basement membrane-specific heparan sulfate proteoglycan core protein [Strongylocentrotus purpuratus]	W4ZDU6	SPU_026338tr
PMI_000111-RA	5-aminoimidazole-4-carboxamide ribonucleotide formyltransferase/IMP cyclohydrolase	purine nucleotide biosynthetic process/catalytic activity/IMP cyclohydrolase activity/phosphoribosylaminoimidazolecarboxamide formyltransferaseactivity	A0A067R8I0	Bifunctional purine biosynthesis protein PURH (Zootermopsis nevadensis)	XP_002591625.1	hypothetical protein BRAFLDRAFT_223365 [Branchiostoma floridae]	W4ZDU8	SPU_026340tr
gi|115741214	PREDICTED: histone H4-like [Strongylocentrotus purpuratus]		W4ZE42	Histone H4 (Strongylocentrotus purpuratus)	XM_001190433.3	PREDICTED: histone H4-like [Strongylocentrotus purpuratus]	W4ZE42	SPU_026434tr
PMI_005213-RA	Methylmalonate-semialdehyde dehydrogenase [acylating],mitochondrial precursor (MMSDH) (Malonate-semialdehyde dehydrogenase [acylating])	methylmalonate-semialdehyde dehydrogenase (acylating)activity/oxidoreductase activity/oxidoreductase activity, acting on the aldehyde or oxogroup of donors, NAD or NADP as acceptor	A0A023FML0	Putative aldehyde dehydrogenase (Amblyomma cajennense)	XP_002604537.1	hypothetical protein BRAFLDRAFT_79383 [Branchiostoma floridae]	W4ZEA0	SPU_026493tr
PMI_006600-RA	Cytoskeleton_ActinBinding	metal ion binding	Q7Z287	Nervous system adducin (Aplysia californica)	XP_780526.3	PREDICTED: gamma-adducin isoform X3 [Strongylocentrotus purpuratus]	W4ZEC8	SPU_026521tr
PMI_018876-RA	Defensome_MetalDetoxification/transferrin, similar to melanotransferrin	iron ion transport/cellular iron ion homeostasis/ferric iron binding	A0A0K1Z5K0	Melanotransferrin 2 (Holothuria glaberrima)	XP_786179.3	PREDICTED: melanotransferrin [Strongylocentrotus purpuratus]	W4ZFK0	SPU_026949tr
gi|46909437	Triosephosphate isomerase, partial [Patiria miniata]		Q6PTR5	Triosephosphate isomerase (Patiria miniata)	AY580180.1	triosephosphate isomerase, partial [Patiria miniata]	W4ZGH4	SPU_027281tr
PMI_006282-RA	Cytoskeleton_ActinBinding	actin binding	Q703I5	Gelsolin (Suberites ficus)	XP_788777.2	PREDICTED: gelsolin-like protein 2 [Strongylocentrotus purpuratus]	W4ZGT2	SPU_027390tr
PMI_021557-RA	Gelsolin	-	E6Y6Q1	Gelsolin (Aplysia californica)	XP_003388909.1	PREDICTED: gelsolin-like protein 2 [Amphimedon queenslandica]	W4ZGT2	SPU_027390tr
PMI_021910-RA	Gelsolin	actin binding	Q703I5	Gelsolin (Suberites ficus)	CAC87029.1	gelsolin [Suberites domuncula]	W4ZGT2	SPU_027390tr
PMI_025427-RA	Hatpase	protein folding/response to stress/ATP binding/unfolded protein binding	G8H307	Heat shock protein gp96 (Stichopus japonicus)	XP_010755578.1	PREDICTED: endoplasmin isoform X1 [Larimichthys crocea]	W4ZH65	SPU_027527tr
PMI_018885-RA	Creatine kinase, brain [Homo sapiens (human)]	catalytic activity/kinase activity/transferase activity, transferring phosphorus-containinggroups	A0A0K2QKA0	Arginine kinase 1 (Tropiometra macrodiscus)	BAS02800.1	arginine kinase 1 [Tropiometra macrodiscus]	W4ZHX4	SPU_027786tr
PMI_017521-RA	Sequence receptor, beta precursor		B9EPC2	Translocon-associated protein subunit beta (Salmo salar)	XP_003729262.1	PREDICTED: translocon-associated protein subunit beta [Strongylocentrotus purpuratus]	W4ZI13	SPU_027827tr
gi|780146782	PREDICTED: glutamate dehydrogenase 1, mitochondrial, partial [Strongylocentrotus purpuratus]		H2BL55	Glutamate dehydrogenase (Misgurnus anguillicaudatus)	XM_783415.4	PREDICTED: glutamate dehydrogenase 1, mitochondrial, partial [Strongylocentrotus purpuratus]	W4ZI36	SPU_027850tr
gi|780088280	PREDICTED: myosin heavy chain, striated muscle-like [Strongylocentrotus purpuratus]		W4ZIJ4	Myosin heavy chain, striated muscle-like (Strongylocentrotus purpuratus)	XM_011675395.1	PREDICTED: myosin heavy chain, striated muscle-like [Strongylocentrotus purpuratus]	W4ZIJ4	-
PMI_008212-RA	(Cyclophilin)L3 peptidylprolyl isomerase, rotamase, cyclophilin	Biomineralization_Cyclophilin/protein folding/peptidyl-prolyl cis-trans isomerase activity	A0A0N8K010	Peptidyl-prolyl cis-trans isomerase (Scleropages formosus)	XP_015108259.1	PREDICTED: peptidyl-prolyl cis-trans isomerase 5-like [Vicugna pacos]	W4ZL01	SPU_028874tr
PMI_003425-RA	ATPase	-	A0A146NVB3	ATP synthase subunit e, mitochondrial (Fundulus heteroclitus)	XP_015676729.1	PREDICTED: ATP synthase subunit e, mitochondrial [Protobothrops mucrosquamatus]	W4ZL07	-
gi|780087606	PREDICTED: LOW QUALITY PROTEIN: glycerol-3-phosphate dehydrogenase [NAD(+)], cytoplasmic [Strongylocentrotus purpuratus]		W4ZL44	Glycerol-3-phosphate dehydrogenase [NAD(+)] (Strongylocentrotus purpuratus)	XM_011675313.1	PREDICTED: LOW QUALITY PROTEIN: glycerol-3-phosphate dehydrogenase [NAD(+)], cytoplasmic [Strongylocentrotus purpuratus]	W4ZL44	SPU_028917tr
PMI_015965-RA	-	protein binding/phosphatidylinositol binding	A0A0A9XI81	Sorting nexin-12 (Lygus hesperus)	XP_002612240.1	hypothetical protein BRAFLDRAFT_100087 [Branchiostoma floridae]	W4YZR2	SPU_021342tr
PMI_023988-RA	Ankyrin 2, brain (Ank2)		M7CIM3	Ankyrin-2 (Chelonia mydas)	XP_011669655.1	PREDICTED: ankyrin-2 [Strongylocentrotus purpuratus]	W4XC05	SPU_000908tr
PMI_009931-RA	Thioredoxin peroxidase, Thiol-specific antioxidant protein	Defensome_Antioxidant/antioxidant activity/oxidoreductase activity/peroxiredoxin activity	Q5XUI0	Thioredoxin peroxidase (Branchiostoma belcheri tsing..)	XP_002605995.1	hypothetical protein BRAFLDRAFT_285158 [Branchiostoma floridae]	W4YGI4	SPU_014869tr
PMI_013177-RA	Malate dehydrogenase 2, NAD (mitochondrial)	Metabolism_Energy/nucleotide binding/catalytic activity/oxidoreductase activity, acting on the CH-OH group ofdonors, NAD or NADP as acceptor/L-malate dehydrogenase activity	A7T1J0	Malate dehydrogenase (Nematostella vectensis)	XP_001622276.1	hypothetical protein NEMVEDRAFT_v1g248519 [Nematostella vectensis]	W4YS38	SPU_018624tr
PMI_013665-RA	Serine/threonine protein phosphatase PP1-beta catalytic subunit (PP-1B)	hydrolase activity/Phosphatase_SerineThreonine	A0A023GLJ1	Serine/threonine-protein phosphatase (Amblyomma triste)	XP_013776160.1	PREDICTED: serine/threonine-protein phosphatase PP1-beta catalytic subunit [Limulus polyphemus]	W4XEH4	SPU_001788tr
PMI_004743-RA	-	Cytoskeleton_ActinBinding/cytoskeletal protein binding	A0A0P5L149	Ezrin-moesin-radixin (Daphnia magna)	XP_002733683.1	PREDICTED: radixin [Saccoglossus kowalevskii]	W4YSB8	SPU_018705tr
PMI_012693-RA	-	actin filament polymerization	V4BK15	Actin-related protein 2/3 complex subunit 4 (Lottia gigantea)	XP_014675923.1	PREDICTED: actin-related protein 2/3 complex subunit 4 isoform X1 [Priapulus caudatus]	W4Y916	SPU_012228tr
PMI_000396-RA	Vacuolar protein sorting 13A (yeast), isoform CRA_c	protein localization	W4XCY0	vacuolar protein sorting-associated protein 13A-like (Strongylocentrotus purpuratus)	XP_011662310.1	PREDICTED: vacuolar protein sorting-associated protein 13C [Strongylocentrotus purpuratus]	W4XCY0	SPU_001235tr
PMI_003335-RA	Dehydrogenase/Sorbitol dehydrogenase (L-iditol 2-dehydrogenase)	oxidation-reduction process/nucleotide binding/zinc ion binding/oxidoreductase activity/transferase activity, transferring acyl groups other thanamino-acyl groups	W4YE66	Uncharacterized protein (Strongylocentrotus purpuratus)	XP_794208.3	PREDICTED: sorbitol dehydrogenase isoform X1 [Strongylocentrotus purpuratus]	W4YE66	SPU_014046tr
