# Supplementary material for: More than a simple epithelial layer: multifunctional role of echinoderm coelomic epithelium
Source: Cell Tissue Res. 2022 Sep 9;390(2):207–27. doi: 10.1007/s00441-022-03678-x (PMC9630195; doi:10.1007/s00441-022-03678-x)
Supplement: Supplementary file 5 — Supplementary file5 Online Resource 5 Full annotation of the identified proteins using the UniProt Gene Ontology information by STRAP analysis. (XLSX 86 KB) [file 441_2022_3678_MOESM5_ESM.xlsx]

## Sheet: GO DEFINITIVA
More than a simple epithelial layer: multifunctional role of echinoderm coelomic epithelium,Cell and Tissue Research, Silvia Guatelli1, Cinzia Ferrario1, 2, Francesco Bonasoro1, Sandra I. Anjo3, Bruno Manadas3, Maria Daniela Candia Carnevali1, Ana Varela Coelho*4, Michela Sugni*1, 2; Corresponding authors: michela.sugni@unimi.it, Department of Environmental Science and Policy-University of Milan,…
SwissProt Accession Number	Uniprot ID	Name	Primary Gene Name	Taxonomy	Length	Function	Catalytic Activity	UniprotUrl	GO:Biological Process	GO:Cellular Component	GO:Molecular Function	GOBP_Biological regulation	GOBP_Cellular process	GOBP_Developmental process	GOBP_Growth	GOBP_Immune system process	GOBP_Interaction with cells and organisms	GOBP_Localization	GOBP_Metabolic process	GOBP_Regulation	GOBP_Reproduction	GOBP_Response to stimulus	GOBP_Other	GOCC_Endosome	GOCC_Chromosome	GOCC_Ribosome	GOCC_Golgi	GOCC_ER	GOCC_Mitochondria	GOCC_Nucleus	GOCC_Peroxisome/microbody	GOCC_Cytoskeleton	GOCC_Plasma membrane	GOCC_Cell surface	GOCC_Extracellular	GOCC_Other intracellular organelles	GOCC_Other cytoplasmic vesicle	GOCC_Macromolecular complex	GOCC_Cytoplasm	GOCC_Other	GOMF_Antioxidant Activity	GOMF_Binding	GOMF_Catalytic Activity	GOMF_Enzyme regulator activity	GOMF_Molecular transducer activity	GOMF_Structural molecule activity	GOMF_Transcription regulator activity	GOMF_Translation regulator activity	GOMF_Transporter activity
F4X0K3	F4X0K3	N/A		Acromyrmex echinatior	237			http://www.uniprot.org/uniprot/F4X0K3			GO:0016491 (catalytic activity, oxidoreductase activity)	False	False	False	False	False	False	False	False	False	False	False	False	False	False	False	False	False	False	False	False	False	False	False	False	False	False	False	False	False	False	False	True	False	False	False	False	False	False
Q17LW8	Q17LW8	N/A		Aedes aegypti	716			http://www.uniprot.org/uniprot/Q17LW8	GO:0006435 cellular process	GO:0005737 (cytoplasm, intracellular)	GO:0005524 (binding, carbohydrate derivative binding) GO:0004829 (catalytic activity, ligase activity)	False	True	False	False	False	False	False	False	False	False	False	False	False	False	False	False	False	False	False	False	False	False	False	False	False	False	False	True	False	False	True	True	False	False	False	False	False	False
Q17GP0	Q17GP0	N/A	AaeL_AAEL002924	Aedes aegypti	336			http://www.uniprot.org/uniprot/Q17GP0				False	False	False	False	False	False	False	False	False	False	False	False	False	False	False	False	False	False	False	False	False	False	False	False	False	False	False	False	False	False	False	False	False	False	False	False	False	False
Q0Z987	Q0Z987	N/A	N/A	Aedes albopictus	376			http://www.uniprot.org/uniprot/Q0Z987			GO:0005524 (binding, carbohydrate derivative binding)	False	False	False	False	False	False	False	False	False	False	False	False	False	False	False	False	False	False	False	False	False	False	False	False	False	False	False	False	False	False	True	False	False	False	False	False	False	False
A0A023ESS8	A0A023ESS8	N/A	N/A	Aedes albopictus	474			http://www.uniprot.org/uniprot/A0A023ESS8			GO:0030170 (binding, cofactor binding) GO:0008483 (catalytic activity, transferase activity)	False	False	False	False	False	False	False	False	False	False	False	False	False	False	False	False	False	False	False	False	False	False	False	False	False	False	False	False	False	False	True	True	False	False	False	False	False	False
Q7YZY2	Q7YZY2	N/A	arf1	Aiptasia pulchella	181			http://www.uniprot.org/uniprot/Q7YZY2	GO:0007264 regulation	GO:0005622 (other, intracellular)	GO:0005525 (binding, carbohydrate derivative binding)	False	False	False	False	False	False	False	False	True	False	False	False	False	False	False	False	False	False	False	False	False	False	False	False	False	False	False	False	True	False	True	False	False	False	False	False	False	False
A0A151PEJ5	A0A151PEJ5	N/A	ANK2	Alligator mississippiensis	3869			http://www.uniprot.org/uniprot/A0A151PEJ5	GO:0007165 regulation			False	False	False	False	False	False	False	False	True	False	False	False	False	False	False	False	False	False	False	False	False	False	False	False	False	False	False	False	False	False	False	False	False	False	False	False	False	False
A0A151MFF0	A0A151MFF0	N/A	SPTA1	Alligator mississippiensis	3227			http://www.uniprot.org/uniprot/A0A151MFF0	GO:0016973 localization	GO:0005643 (nucleus, endomembrane system)	GO:0005509 (binding, ion binding)	False	False	False	False	False	False	True	False	False	False	False	False	False	False	False	False	False	False	True	False	False	False	False	False	False	False	False	False	False	False	True	False	False	False	False	False	False	False
A0A151P022	A0A151P022	N/A	MCU	Alligator mississippiensis	309			http://www.uniprot.org/uniprot/A0A151P022		GO:0016021 (other, membrane part)		False	False	False	False	False	False	False	False	False	False	False	False	False	False	False	False	False	False	False	False	False	False	False	False	False	False	False	False	True	False	False	False	False	False	False	False	False	False
A0A151MFV3	A0A151MFV3	N/A	PHYHD1	Alligator mississippiensis	291			http://www.uniprot.org/uniprot/A0A151MFV3			GO:0051213 (catalytic activity, oxidoreductase activity)	False	False	False	False	False	False	False	False	False	False	False	False	False	False	False	False	False	False	False	False	False	False	False	False	False	False	False	False	False	False	False	True	False	False	False	False	False	False
A0A151MJH3	A0A151MJH3	N/A	SNX3	Alligator mississippiensis	162			http://www.uniprot.org/uniprot/A0A151MJH3			GO:0035091 (binding, ion binding)	False	False	False	False	False	False	False	False	False	False	False	False	False	False	False	False	False	False	False	False	False	False	False	False	False	False	False	False	False	False	True	False	False	False	False	False	False	False
A0A023FML0	A0A023FML0	N/A	N/A	Amblyomma cajennense	493			http://www.uniprot.org/uniprot/A0A023FML0			GO:0004491 (catalytic activity, oxidoreductase activity)	False	False	False	False	False	False	False	False	False	False	False	False	False	False	False	False	False	False	False	False	False	False	False	False	False	False	False	False	False	False	False	True	False	False	False	False	False	False
A0A023GLJ1	A0A023GLJ1	Serine/threonine-protein phosphatase	N/A	Amblyomma triste	325		[a protein]-serine/threonine phosphate + H(2)O = [a protein]-serine/threonine + phosphate.	http://www.uniprot.org/uniprot/A0A023GLJ1			GO:0046872 (binding, ion binding) GO:0004721 (catalytic activity, hydrolase activity)	False	False	False	False	False	False	False	False	False	False	False	False	False	False	False	False	False	False	False	False	False	False	False	False	False	False	False	False	False	False	True	True	False	False	False	False	False	False
F0JA75	F0JA75	N/A	N/A	Amblyomma variegatum	185			http://www.uniprot.org/uniprot/F0JA75	GO:0007264 regulation	GO:0005622 (other, intracellular) GO:0016020 (other)	GO:0005525 (binding, carbohydrate derivative binding)	False	False	False	False	False	False	False	False	True	False	False	False	False	False	False	False	False	False	False	False	False	False	False	False	False	False	False	False	True	False	True	False	False	False	False	False	False	False
I1FSW7	I1FSW7	Triosephosphate isomerase	N/A	Amphimedon queenslandica	191		D-glyceraldehyde 3-phosphate = glycerone phosphate.	http://www.uniprot.org/uniprot/I1FSW7	GO:0006094 metabolic processGO:0006096 cellular processGO:0006098 cellular process		GO:0004807 (catalytic activity, isomerase activity)	False	True	False	False	False	False	False	True	False	False	False	False	False	False	False	False	False	False	False	False	False	False	False	False	False	False	False	False	False	False	False	True	False	False	False	False	False	False
R0L8D5	R0L8D5	N/A		Anas platyrhynchos	748			http://www.uniprot.org/uniprot/R0L8D5			GO:0008270 (binding, ion binding)	False	False	False	False	False	False	False	False	False	False	False	False	False	False	False	False	False	False	False	False	False	False	False	False	False	False	False	False	False	False	True	False	False	False	False	False	False	False
V5GVR1	V5GVR1	N/A	RS5	Anoplophora glabripennis	211			http://www.uniprot.org/uniprot/V5GVR1	GO:0006412 cellular process	GO:0015935 (ribosome, intracellular)	GO:0003723 (binding, heterocyclic compound binding) GO:0003735 (structural molecule activity, structural constituent of ribosome)	False	True	False	False	False	False	False	False	False	False	False	False	False	False	True	False	False	False	False	False	False	False	False	False	False	False	False	False	False	False	True	False	False	False	True	False	False	False
A0A094MED1	A0A094MED1	N/A		Antrostomus carolinensis	706			http://www.uniprot.org/uniprot/A0A094MED1	GO:0070831 cellular component organization or biogenesisGO:0048731 developmental process	GO:0005604 (extracellular, extracellular matrix)		False	False	True	False	False	False	False	False	False	False	False	True	False	False	False	False	False	False	False	False	False	False	False	True	False	False	False	False	False	False	False	False	False	False	False	False	False	False
Q26268	Q26268	N/A	calreticulin	Aplysia californica	405			http://www.uniprot.org/uniprot/Q26268	GO:0006457 cellular process	GO:0005783 (er, endomembrane system)	GO:0005509 (binding, ion binding)	False	True	False	False	False	False	False	False	False	False	False	False	False	False	False	False	True	False	False	False	False	False	False	False	False	False	False	False	False	False	True	False	False	False	False	False	False	False
E6Y6Q1	E6Y6Q1	N/A	N/A	Aplysia californica	367			http://www.uniprot.org/uniprot/E6Y6Q1				False	False	False	False	False	False	False	False	False	False	False	False	False	False	False	False	False	False	False	False	False	False	False	False	False	False	False	False	False	False	False	False	False	False	False	False	False	False
Q7Z287	Q7Z287	N/A	ADD	Aplysia californica	701			http://www.uniprot.org/uniprot/Q7Z287				False	False	False	False	False	False	False	False	False	False	False	False	False	False	False	False	False	False	False	False	False	False	False	False	False	False	False	False	False	False	False	False	False	False	False	False	False	False
O17493	O17493	Histone H4	H4	Arbacia lixula	67	Core component of nucleosome. Nucleosomes wrap and compact DNA into chromatin, limiting DNA accessibility to the cellular machineries which require DNA as a template. Histones thereby play a central role in transcription regulation, DNA repair, DNA replication and chromosomal stability. DNA accessibility is regulated via a complex set of post-translational modifications of histones, also called h…		http://www.uniprot.org/uniprot/O17493		GO:0000786 (chromosome, intracellular) GO:0005634 (nucleus, intracellular)	GO:0003677 (binding, heterocyclic compound binding)	False	False	False	False	False	False	False	False	False	False	False	False	False	True	False	False	False	False	True	False	False	False	False	False	False	False	False	False	False	False	True	False	False	False	False	False	False	False
F1KW07	F1KW07	N/A	N/A	Ascaris suum	765			http://www.uniprot.org/uniprot/F1KW07			GO:0008270 (binding, ion binding)	False	False	False	False	False	False	False	False	False	False	False	False	False	False	False	False	False	False	False	False	False	False	False	False	False	False	False	False	False	False	True	False	False	False	False	False	False	False
Q966R9	Q966R9	Elongation factor 1-alpha	EF-1a	Asterias amurensis	408	This protein promotes the GTP-dependent binding of aminoacyl-tRNA to the A-site of ribosomes during protein biosynthesis.		http://www.uniprot.org/uniprot/Q966R9		GO:0005737 (cytoplasm, intracellular)	GO:0005525 (binding, carbohydrate derivative binding) GO:0003924 (catalytic activity, hydrolase activity) GO:0003746 (binding, heterocyclic compound binding)	False	False	False	False	False	False	False	False	False	False	False	False	False	False	False	False	False	False	False	False	False	False	False	False	False	False	False	True	False	False	True	True	False	False	False	False	False	False
A8DX82	A8DX82	Glyceraldehyde-3-phosphate dehydrogenase	G3PDH	Asterias rubens	312		D-glyceraldehyde 3-phosphate + phosphate + NAD(+) = 3-phospho-D-glyceroyl phosphate + NADH.	http://www.uniprot.org/uniprot/A8DX82	GO:0006006 metabolic processGO:0006096 cellular process		GO:0004365 (catalytic activity, oxidoreductase activity) GO:0051287 (binding, cofactor binding) GO:0050661 (binding, cofactor binding)	False	True	False	False	False	False	False	True	False	False	False	False	False	False	False	False	False	False	False	False	False	False	False	False	False	False	False	False	False	False	True	True	False	False	False	False	False	False
A8DU75	A8DU75	N/A	N/A	Asterias rubens	369			http://www.uniprot.org/uniprot/A8DU75	GO:0006096 cellular process	GO:0000015 (macromolecular complex, intracellular)	GO:0000287 (binding, ion binding) GO:0004634 (catalytic activity, lyase activity)	False	True	False	False	False	False	False	False	False	False	False	False	False	False	False	False	False	False	False	False	False	False	False	False	False	False	True	False	False	False	True	True	False	False	False	False	False	False
P00029	P00029	Cytochrome c	N/A	Asterias rubens	104	Electron carrier protein. The oxidized form of the cytochrome c heme group can accept an electron from the heme group of the cytochrome c1 subunit of cytochrome reductase. Cytochrome c then transfers this electron to the cytochrome oxidase complex, the final protein carrier in the mitochondrial electron-transport chain.		http://www.uniprot.org/uniprot/P00029	GO:0055114 metabolic process	GO:0005758 (mitochondria, envelope) GO:0070469 (other, membrane part)	GO:0009055 (electron carrier activity) GO:0020037 (binding, heterocyclic compound binding) GO:0046872 (binding, ion binding)	False	False	False	False	False	False	False	True	False	False	False	False	False	False	False	False	False	True	False	False	False	False	False	False	False	False	False	False	True	False	True	False	False	False	False	False	False	False
P02269	P02269	Histone H2A	N/A	Asterias rubens	125	Core component of nucleosome. Nucleosomes wrap and compact DNA into chromatin, limiting DNA accessibility to the cellular machineries which require DNA as a template. Histones thereby play a central role in transcription regulation, DNA repair, DNA replication and chromosomal stability. DNA accessibility is regulated via a complex set of post-translational modifications of histones, also called h…		http://www.uniprot.org/uniprot/P02269		GO:0000786 (chromosome, intracellular) GO:0005634 (nucleus, intracellular)	GO:0003677 (binding, heterocyclic compound binding)	False	False	False	False	False	False	False	False	False	False	False	False	False	True	False	False	False	False	True	False	False	False	False	False	False	False	False	False	False	False	True	False	False	False	False	False	False	False
Q9XZN7	Q9XZN7	N/A	lamin	Asterias rubens	449			http://www.uniprot.org/uniprot/Q9XZN7		GO:0005882 (cytoskeleton, intracellular)	GO:0005198 (structural molecule activity)	False	False	False	False	False	False	False	False	False	False	False	False	False	False	False	False	False	False	False	False	True	False	False	False	False	False	False	False	False	False	False	False	False	False	True	False	False	False
Q9XY34	Q9XY34	N/A	lam-1	Astropecten brasiliensis	565			http://www.uniprot.org/uniprot/Q9XY34		GO:0005882 (cytoskeleton, intracellular)	GO:0005198 (structural molecule activity)	False	False	False	False	False	False	False	False	False	False	False	False	False	False	False	False	False	False	False	False	True	False	False	False	False	False	False	False	False	False	False	False	False	False	True	False	False	False
A0A0B8RTQ7	A0A0B8RTQ7	N/A	N/A	Boiga irregularis	543			http://www.uniprot.org/uniprot/A0A0B8RTQ7			GO:0016620 (catalytic activity, oxidoreductase activity)	False	False	False	False	False	False	False	False	False	False	False	False	False	False	False	False	False	False	False	False	False	False	False	False	False	False	False	False	False	False	False	True	False	False	False	False	False	False
Q1LZF9	Q1LZF9	N/A	MYL9	Bos taurus	172			http://www.uniprot.org/uniprot/Q1LZF9	GO:0070527 interaction with cells and organisms	GO:0016460 (cytoskeleton, intracellular) GO:0001725 (cytoskeleton, intracellular) GO:0030018 (other intracellular organelles, intracellular)	GO:0005509 (binding, ion binding)	False	False	False	False	False	True	False	False	False	False	False	False	False	False	False	False	False	False	False	False	True	False	False	False	True	False	False	False	False	False	True	False	False	False	False	False	False	False
Q3SZ94	Q3SZ94	N/A	ACP1	Bos taurus	158			http://www.uniprot.org/uniprot/Q3SZ94		GO:0005737 (cytoplasm, intracellular)	GO:0003993 (catalytic activity, hydrolase activity) GO:0004726 (catalytic activity, hydrolase activity)	False	False	False	False	False	False	False	False	False	False	False	False	False	False	False	False	False	False	False	False	False	False	False	False	False	False	False	True	False	False	False	True	False	False	False	False	False	False
Q5XUI0	Q5XUI0	N/A	N/A	Branchiostoma belcheri tsingtauense	198			http://www.uniprot.org/uniprot/Q5XUI0	GO:0045454 regulation	GO:0005623 (other)	GO:0004601 (antioxidant activity, peroxidase activity) GO:0051920 (antioxidant activity, peroxiredoxin activity)	False	False	False	False	False	False	False	False	True	False	False	False	False	False	False	False	False	False	False	False	False	False	False	False	False	False	False	False	True	True	False	False	False	False	False	False	False	False
C3Z6J4	C3Z6J4	Transaldolase		Branchiostoma floridae	339	Transaldolase is important for the balance of metabolites in the pentose-phosphate pathway.	Sedoheptulose 7-phosphate + D-glyceraldehyde 3-phosphate = D-erythrose 4-phosphate + D-fructose 6-phosphate.	http://www.uniprot.org/uniprot/C3Z6J4	GO:0005975 metabolic processGO:0006098 cellular process	GO:0005737 (cytoplasm, intracellular)	GO:0004801 (catalytic activity, transferase activity)	False	True	False	False	False	False	False	True	False	False	False	False	False	False	False	False	False	False	False	False	False	False	False	False	False	False	False	True	False	False	False	True	False	False	False	False	False	False
C3Y4K4	C3Y4K4	Adenylate kinase		Branchiostoma floridae	241	Catalyzes the reversible transfer of the terminal phosphate group between ATP and AMP. Plays an important role in cellular energy homeostasis and in adenine nucleotide metabolism. Adenylate kinase activity is critical for regulation of the phosphate utilization and the AMP de novo biosynthesis pathways.	ATP + AMP = 2 ADP.	http://www.uniprot.org/uniprot/C3Y4K4	GO:0006172 cellular processGO:0046033 cellular processGO:0046034 cellular process	GO:0005829 (cytoplasm, intracellular) GO:0005758 (mitochondria, envelope)	GO:0004017 (catalytic activity, transferase activity) GO:0005524 (binding, carbohydrate derivative binding)	False	True	False	False	False	False	False	False	False	False	False	False	False	False	False	False	False	True	False	False	False	False	False	False	False	False	False	True	False	False	True	True	False	False	False	False	False	False
C3XPZ3	C3XPZ3	6-phosphogluconate dehydrogenase, decarboxylating		Branchiostoma floridae	485	Catalyzes the oxidative decarboxylation of 6-phosphogluconate to ribulose 5-phosphate and CO(2), with concomitant reduction of NADP to NADPH.	6-phospho-D-gluconate + NADP(+) = D-ribulose 5-phosphate + CO(2) + NADPH.	http://www.uniprot.org/uniprot/C3XPZ3	GO:0019521 cellular processGO:0006098 cellular process		GO:0004616 (catalytic activity, oxidoreductase activity)	False	True	False	False	False	False	False	False	False	False	False	False	False	False	False	False	False	False	False	False	False	False	False	False	False	False	False	False	False	False	False	True	False	False	False	False	False	False
C3Z929	C3Z929	Histidine ammonia-lyase		Branchiostoma floridae	648		L-histidine = urocanate + NH(3).	http://www.uniprot.org/uniprot/C3Z929	GO:0019556 cellular processGO:0019557 cellular process	GO:0005737 (cytoplasm, intracellular)	GO:0004397 (catalytic activity, lyase activity)	False	True	False	False	False	False	False	False	False	False	False	False	False	False	False	False	False	False	False	False	False	False	False	False	False	False	False	True	False	False	False	True	False	False	False	False	False	False
C3Z3S8	C3Z3S8	Aldose 1-epimerase		Branchiostoma floridae	346	Converts alpha-aldose to the beta-anomer.	Alpha-D-glucose = beta-D-glucose.	http://www.uniprot.org/uniprot/C3Z3S8	GO:0033499 metabolic processGO:0006006 metabolic process		GO:0004034 (catalytic activity, isomerase activity) GO:0030246 (binding, carbohydrate binding)	False	False	False	False	False	False	False	True	False	False	False	False	False	False	False	False	False	False	False	False	False	False	False	False	False	False	False	False	False	False	True	True	False	False	False	False	False	False
C3ZI79	C3ZI79	Xylose isomerase		Branchiostoma floridae	274		D-xylopyranose = D-xylulose.	http://www.uniprot.org/uniprot/C3ZI79	GO:0042732 metabolic processGO:0006098 cellular process	GO:0005737 (cytoplasm, intracellular) GO:0016020 (other)	GO:0046872 (binding, ion binding) GO:0009045 (catalytic activity, isomerase activity)	False	True	False	False	False	False	False	True	False	False	False	False	False	False	False	False	False	False	False	False	False	False	False	False	False	False	False	True	True	False	True	True	False	False	False	False	False	False
D3HUL9	D3HUL9	N/A	hsp70	Brissopsis lyrifera	639			http://www.uniprot.org/uniprot/D3HUL9			GO:0005524 (binding, carbohydrate derivative binding)	False	False	False	False	False	False	False	False	False	False	False	False	False	False	False	False	False	False	False	False	False	False	False	False	False	False	False	False	False	False	True	False	False	False	False	False	False	False
U3ELK3	U3ELK3	N/A	MYL6B	Callithrix jacchus	208			http://www.uniprot.org/uniprot/U3ELK3			GO:0005509 (binding, ion binding)	False	False	False	False	False	False	False	False	False	False	False	False	False	False	False	False	False	False	False	False	False	False	False	False	False	False	False	False	False	False	True	False	False	False	False	False	False	False
V9KA05	V9KA05	10-formyltetrahydrofolate dehydrogenase	N/A	Callorhinchus milii	922		10-formyltetrahydrofolate + NADP(+) + H(2)O = tetrahydrofolate + CO(2) + NADPH.	http://www.uniprot.org/uniprot/V9KA05	GO:0009258 cellular processGO:0009058 metabolic processGO:0006730 cellular process	GO:0005737 (cytoplasm, intracellular)	GO:0016155 (catalytic activity, oxidoreductase activity) GO:0016742 (catalytic activity, transferase activity) GO:0016620 (catalytic activity, oxidoreductase activity)	False	True	False	False	False	False	False	True	False	False	False	False	False	False	False	False	False	False	False	False	False	False	False	False	False	False	False	True	False	False	False	True	False	False	False	False	False	False
V9K7I0	V9K7I0	Spectrin beta chain	N/A	Callorhinchus milii	2345			http://www.uniprot.org/uniprot/V9K7I0	GO:0051693 regulation	GO:0008091 (cytoskeleton, cell periphery)	GO:0005543 (binding, ion binding) GO:0005200 (structural molecule activity, structural constituent of cytoskeleton)	False	False	False	False	False	False	False	False	True	False	False	False	False	False	False	False	False	False	False	False	True	False	False	False	False	False	False	False	False	False	True	False	False	False	True	False	False	False
V9KRF8	V9KRF8	N/A	N/A	Callorhinchus milii	297			http://www.uniprot.org/uniprot/V9KRF8				False	False	False	False	False	False	False	False	False	False	False	False	False	False	False	False	False	False	False	False	False	False	False	False	False	False	False	False	False	False	False	False	False	False	False	False	False	False
V9K7Q4	V9K7Q4	N/A	N/A	Callorhinchus milii	1129			http://www.uniprot.org/uniprot/V9K7Q4				False	False	False	False	False	False	False	False	False	False	False	False	False	False	False	False	False	False	False	False	False	False	False	False	False	False	False	False	False	False	False	False	False	False	False	False	False	False
V9L1P6	V9L1P6	N/A	N/A	Callorhinchus milii	149			http://www.uniprot.org/uniprot/V9L1P6			GO:0005524 (binding, carbohydrate derivative binding)	False	False	False	False	False	False	False	False	False	False	False	False	False	False	False	False	False	False	False	False	False	False	False	False	False	False	False	False	False	False	True	False	False	False	False	False	False	False
A0A091I590	A0A091I590	N/A		Calypte anna	374			http://www.uniprot.org/uniprot/A0A091I590	GO:0005975 metabolic processGO:0006032 metabolic process		GO:0004568 (catalytic activity, hydrolase activity)	False	False	False	False	False	False	False	True	False	False	False	False	False	False	False	False	False	False	False	False	False	False	False	False	False	False	False	False	False	False	False	True	False	False	False	False	False	False
A0A091HXE5	A0A091HXE5	N/A		Calypte anna	1856			http://www.uniprot.org/uniprot/A0A091HXE5			GO:0005524 (binding, carbohydrate derivative binding) GO:0016887 (catalytic activity, hydrolase activity)	False	False	False	False	False	False	False	False	False	False	False	False	False	False	False	False	False	False	False	False	False	False	False	False	False	False	False	False	False	False	True	True	False	False	False	False	False	False
S9YK27	S9YK27	N/A		Camelus ferus	666			http://www.uniprot.org/uniprot/S9YK27	GO:0006457 cellular processGO:0006950 response to stimulus		GO:0005524 (binding, carbohydrate derivative binding)	False	True	False	False	False	False	False	False	False	False	True	False	False	False	False	False	False	False	False	False	False	False	False	False	False	False	False	False	False	False	True	False	False	False	False	False	False	False
S9XEA7	S9XEA7	N/A		Camelus ferus	194			http://www.uniprot.org/uniprot/S9XEA7	GO:0009116 cellular process		GO:0016757 (catalytic activity, transferase activity)	False	True	False	False	False	False	False	False	False	False	False	False	False	False	False	False	False	False	False	False	False	False	False	False	False	False	False	False	False	False	False	True	False	False	False	False	False	False
E2AX18	E2AX18	N/A		Camponotus floridanus	1080			http://www.uniprot.org/uniprot/E2AX18		GO:0005634 (nucleus, intracellular)	GO:0003676 (binding, heterocyclic compound binding) GO:0016740 (catalytic activity, transferase activity) GO:0008270 (binding, ion binding)	False	False	False	False	False	False	False	False	False	False	False	False	False	False	False	False	False	False	True	False	False	False	False	False	False	False	False	False	False	False	True	True	False	False	False	False	False	False
R7UCZ7	R7UCZ7	Peptidylprolyl isomerase		Capitella teleta	141			http://www.uniprot.org/uniprot/R7UCZ7			GO:0003755 (catalytic activity, isomerase activity)	False	False	False	False	False	False	False	False	False	False	False	False	False	False	False	False	False	False	False	False	False	False	False	False	False	False	False	False	False	False	False	True	False	False	False	False	False	False
A0A026VX62	A0A026VX62	N/A		Cerapachys biroi	334			http://www.uniprot.org/uniprot/A0A026VX62	GO:0006796 cellular process	GO:0005737 (cytoplasm, intracellular)	GO:0004427 (catalytic activity, hydrolase activity) GO:0000287 (binding, ion binding)	False	True	False	False	False	False	False	False	False	False	False	False	False	False	False	False	False	False	False	False	False	False	False	False	False	False	False	True	False	False	True	True	False	False	False	False	False	False
A0A026WBN0	A0A026WBN0	N/A		Cerapachys biroi	8419			http://www.uniprot.org/uniprot/A0A026WBN0		GO:0005856 (cytoskeleton, intracellular)	GO:0005509 (binding, ion binding)	False	False	False	False	False	False	False	False	False	False	False	False	False	False	False	False	False	False	False	False	True	False	False	False	False	False	False	False	False	False	True	False	False	False	False	False	False	False
W8BE02	W8BE02	N/A	GAPR1	Ceratitis capitata	148			http://www.uniprot.org/uniprot/W8BE02		GO:0005576 (extracellular)		False	False	False	False	False	False	False	False	False	False	False	False	False	False	False	False	False	False	False	False	False	False	False	True	False	False	False	False	False	False	False	False	False	False	False	False	False	False
A0A0U2UCM6	A0A0U2UCM6	Nucleoside diphosphate kinase	N/A	Cerebratulus lacteus	161		ATP + nucleoside diphosphate = ADP + nucleoside triphosphate.	http://www.uniprot.org/uniprot/A0A0U2UCM6	GO:0006241 cellular processGO:0006183 cellular processGO:0006228 cellular process		GO:0005524 (binding, carbohydrate derivative binding) GO:0004550 (catalytic activity, transferase activity)	False	True	False	False	False	False	False	False	False	False	False	False	False	False	False	False	False	False	False	False	False	False	False	False	False	False	False	False	False	False	True	True	False	False	False	False	False	False
A0A0G2YFT3	A0A0G2YFT3	40S ribosomal protein S26	N/A	Cerebratulus lacteus	126			http://www.uniprot.org/uniprot/A0A0G2YFT3	GO:0006412 cellular process	GO:0005840 (ribosome, intracellular)	GO:0003735 (structural molecule activity, structural constituent of ribosome)	False	True	False	False	False	False	False	False	False	False	False	False	False	False	True	False	False	False	False	False	False	False	False	False	False	False	False	False	False	False	False	False	False	False	True	False	False	False
A0A0A0AXU5	A0A0A0AXU5	N/A		Charadrius vociferus	246			http://www.uniprot.org/uniprot/A0A0A0AXU5	GO:0006730 cellular process	GO:0005737 (cytoplasm, intracellular)	GO:0004089 (catalytic activity, lyase activity) GO:0008270 (binding, ion binding)	False	True	False	False	False	False	False	False	False	False	False	False	False	False	False	False	False	False	False	False	False	False	False	False	False	False	False	True	False	False	True	True	False	False	False	False	False	False
A0A0A0AU29	A0A0A0AU29	N/A		Charadrius vociferus	197			http://www.uniprot.org/uniprot/A0A0A0AU29	GO:0008152 metabolic process		GO:0003824 (catalytic activity)	False	False	False	False	False	False	False	True	False	False	False	False	False	False	False	False	False	False	False	False	False	False	False	False	False	False	False	False	False	False	False	True	False	False	False	False	False	False
M7B7H5	M7B7H5	N/A		Chelonia mydas	474			http://www.uniprot.org/uniprot/M7B7H5	GO:0006886 localization	GO:0005622 (other, intracellular)		False	False	False	False	False	False	True	False	False	False	False	False	False	False	False	False	False	False	False	False	False	False	False	False	False	False	False	False	True	False	False	False	False	False	False	False	False	False
M7CIM3	M7CIM3	N/A		Chelonia mydas	568			http://www.uniprot.org/uniprot/M7CIM3				False	False	False	False	False	False	False	False	False	False	False	False	False	False	False	False	False	False	False	False	False	False	False	False	False	False	False	False	False	False	False	False	False	False	False	False	False	False
A0A091KQ88	A0A091KQ88	N/A		Chlamydotis macqueenii	2541			http://www.uniprot.org/uniprot/A0A091KQ88	GO:0007155 interaction with cells and organismsGO:0007016 regulation	GO:0005856 (cytoskeleton, intracellular) GO:0005925 (other, anchoring junction) GO:0001726 (other, cell leading edge)	GO:0005200 (structural molecule activity, structural constituent of cytoskeleton)	False	False	False	False	False	True	False	False	True	False	False	False	False	False	False	False	False	False	False	False	True	False	False	False	False	False	False	False	True	False	False	False	False	False	True	False	False	False
Q9NKX5	Q9NKX5	N/A	Ci14-3-3	Ciona intestinalis	256			http://www.uniprot.org/uniprot/Q9NKX5				False	False	False	False	False	False	False	False	False	False	False	False	False	False	False	False	False	False	False	False	False	False	False	False	False	False	False	False	False	False	False	False	False	False	False	False	False	False
H2ZG57	H2ZG57	Tubulin alpha chain	N/A	Ciona savignyi	449	Tubulin is the major constituent of microtubules. It binds two moles of GTP, one at an exchangeable site on the beta chain and one at a non-exchangeable site on the alpha chain.		http://www.uniprot.org/uniprot/H2ZG57	GO:0007017 cellular process	GO:0005737 (cytoplasm, intracellular) GO:0005874 (cytoskeleton, intracellular)	GO:0005525 (binding, carbohydrate derivative binding) GO:0003924 (catalytic activity, hydrolase activity) GO:0005200 (structural molecule activity, structural constituent of cytoskeleton)	False	True	False	False	False	False	False	False	False	False	False	False	False	False	False	False	False	False	False	False	True	False	False	False	False	False	False	True	False	False	True	True	False	False	True	False	False	False
A0A091EWV7	A0A091EWV7	N/A		Corvus brachyrhynchos	547			http://www.uniprot.org/uniprot/A0A091EWV7	GO:0007264 regulation	GO:0005622 (other, intracellular)	GO:0005525 (binding, carbohydrate derivative binding) GO:0016874 (catalytic activity, ligase activity) GO:0008270 (binding, ion binding)	False	False	False	False	False	False	False	False	True	False	False	False	False	False	False	False	False	False	False	False	False	False	False	False	False	False	False	False	True	False	True	True	False	False	False	False	False	False
A0A077JBR1	A0A077JBR1	N/A	N/A	Coturnix coturnix japonica	2541			http://www.uniprot.org/uniprot/A0A077JBR1	GO:0007155 interaction with cells and organismsGO:0007016 regulation	GO:0005856 (cytoskeleton, intracellular) GO:0005925 (other, anchoring junction) GO:0001726 (other, cell leading edge)	GO:0005200 (structural molecule activity, structural constituent of cytoskeleton)	False	False	False	False	False	True	False	False	True	False	False	False	False	False	False	False	False	False	False	False	True	False	False	False	False	False	False	False	True	False	False	False	False	False	True	False	False	False
K1QVR0	K1QVR0	N/A		Crassostrea gigas	265			http://www.uniprot.org/uniprot/K1QVR0	GO:0006508 metabolic process	GO:0005838 (macromolecular complex, intracellular)		False	False	False	False	False	False	False	True	False	False	False	False	False	False	False	False	False	False	False	False	False	False	False	False	False	False	True	False	False	False	False	False	False	False	False	False	False	False
K1QCY0	K1QCY0	Serine hydroxymethyltransferase		Crassostrea gigas	489	Interconversion of serine and glycine.	5,10-methylenetetrahydrofolate + glycine + H(2)O = tetrahydrofolate + L-serine.	http://www.uniprot.org/uniprot/K1QCY0	GO:0006544 cellular processGO:0006563 cellular processGO:0035999 cellular process		GO:0004372 (catalytic activity, transferase activity) GO:0008168 (catalytic activity, transferase activity) GO:0030170 (binding, cofactor binding)	False	True	False	False	False	False	False	False	False	False	False	False	False	False	False	False	False	False	False	False	False	False	False	False	False	False	False	False	False	False	True	True	False	False	False	False	False	False
K1QUD6	K1QUD6	Clathrin light chain		Crassostrea gigas	209	Clathrin is the major protein of the polyhedral coat of coated pits and vesicles.		http://www.uniprot.org/uniprot/K1QUD6	GO:0006886 localizationGO:0016192 localization	GO:0030132 (plasma membrane, cell periphery) GO:0030130 (other intracellular organelles, endomembrane system)	GO:0005198 (structural molecule activity)	False	False	False	False	False	False	True	False	False	False	False	False	False	False	False	False	False	False	False	False	False	True	False	False	True	False	False	False	False	False	False	False	False	False	True	False	False	False
K1QPJ4	K1QPJ4	N/A		Crassostrea gigas	2172			http://www.uniprot.org/uniprot/K1QPJ4	GO:0007015 cellular component organization or biogenesisGO:0008286 regulation			False	False	False	False	False	False	False	False	True	False	False	True	False	False	False	False	False	False	False	False	False	False	False	False	False	False	False	False	False	False	False	False	False	False	False	False	False	False
K1R473	K1R473	Tubulin alpha chain		Crassostrea gigas	458	Tubulin is the major constituent of microtubules. It binds two moles of GTP, one at an exchangeable site on the beta chain and one at a non-exchangeable site on the alpha chain.		http://www.uniprot.org/uniprot/K1R473	GO:0007017 cellular process	GO:0005737 (cytoplasm, intracellular) GO:0005874 (cytoskeleton, intracellular)	GO:0005525 (binding, carbohydrate derivative binding) GO:0003924 (catalytic activity, hydrolase activity) GO:0005200 (structural molecule activity, structural constituent of cytoskeleton)	False	True	False	False	False	False	False	False	False	False	False	False	False	False	False	False	False	False	False	False	True	False	False	False	False	False	False	True	False	False	True	True	False	False	True	False	False	False
K1PPI7	K1PPI7	N/A		Crassostrea gigas	4953			http://www.uniprot.org/uniprot/K1PPI7	GO:0007018 cellular process	GO:0030286 (cytoskeleton, intracellular)	GO:0003777 (catalytic activity, hydrolase activity)	False	True	False	False	False	False	False	False	False	False	False	False	False	False	False	False	False	False	False	False	True	False	False	False	False	False	False	False	False	False	False	True	False	False	False	False	False	False
K1P339	K1P339	N/A		Crassostrea gigas	1133			http://www.uniprot.org/uniprot/K1P339	GO:0007155 interaction with cells and organisms	GO:0015629 (cytoskeleton, intracellular)	GO:0005198 (structural molecule activity)	False	False	False	False	False	True	False	False	False	False	False	False	False	False	False	False	False	False	False	False	True	False	False	False	False	False	False	False	False	False	False	False	False	False	True	False	False	False
K1PZ08	K1PZ08	N/A		Crassostrea gigas	205			http://www.uniprot.org/uniprot/K1PZ08	GO:0007264 regulation	GO:0005622 (other, intracellular)	GO:0005525 (binding, carbohydrate derivative binding)	False	False	False	False	False	False	False	False	True	False	False	False	False	False	False	False	False	False	False	False	False	False	False	False	False	False	False	False	True	False	True	False	False	False	False	False	False	False
K1Q4C3	K1Q4C3	N/A		Crassostrea gigas	419			http://www.uniprot.org/uniprot/K1Q4C3	GO:0009072 cellular process		GO:0004334 (catalytic activity, hydrolase activity)	False	True	False	False	False	False	False	False	False	False	False	False	False	False	False	False	False	False	False	False	False	False	False	False	False	False	False	False	False	False	False	True	False	False	False	False	False	False
K1PW06	K1PW06	N/A		Crassostrea gigas	3016			http://www.uniprot.org/uniprot/K1PW06	GO:0030036 cellular component organization or biogenesisGO:0030154 cellular process			False	True	False	False	False	False	False	False	False	False	False	True	False	False	False	False	False	False	False	False	False	False	False	False	False	False	False	False	False	False	False	False	False	False	False	False	False	False
K1PFM8	K1PFM8	3-hydroxyanthranilate 3,4-dioxygenase		Crassostrea gigas	300	Catalyzes the oxidative ring opening of 3-hydroxyanthranilate to 2-amino-3-carboxymuconate semialdehyde, which spontaneously cyclizes to quinolinate.	3-hydroxyanthranilate + O(2) = 2-amino-3-carboxymuconate semialdehyde.	http://www.uniprot.org/uniprot/K1PFM8	GO:0034354 cellular processGO:0043420 cellular processGO:0019805 cellular processGO:0006569 cellular process	GO:0005737 (cytoplasm, intracellular)	GO:0000334 (catalytic activity, oxidoreductase activity) GO:0008198 (binding, ion binding)	False	True	False	False	False	False	False	False	False	False	False	False	False	False	False	False	False	False	False	False	False	False	False	False	False	False	False	True	False	False	True	True	False	False	False	False	False	False
K1PNP9	K1PNP9	N/A		Crassostrea gigas	10247			http://www.uniprot.org/uniprot/K1PNP9		GO:0005856 (cytoskeleton, intracellular)	GO:0005509 (binding, ion binding)	False	False	False	False	False	False	False	False	False	False	False	False	False	False	False	False	False	False	False	False	True	False	False	False	False	False	False	False	False	False	True	False	False	False	False	False	False	False
K1Q659	K1Q659	N/A		Crassostrea gigas	3850			http://www.uniprot.org/uniprot/K1Q659				False	False	False	False	False	False	False	False	False	False	False	False	False	False	False	False	False	False	False	False	False	False	False	False	False	False	False	False	False	False	False	False	False	False	False	False	False	False
K1PK85	K1PK85	N/A		Crassostrea gigas	1235			http://www.uniprot.org/uniprot/K1PK85				False	False	False	False	False	False	False	False	False	False	False	False	False	False	False	False	False	False	False	False	False	False	False	False	False	False	False	False	False	False	False	False	False	False	False	False	False	False
K1R604	K1R604	N/A		Crassostrea gigas	723			http://www.uniprot.org/uniprot/K1R604				False	False	False	False	False	False	False	False	False	False	False	False	False	False	False	False	False	False	False	False	False	False	False	False	False	False	False	False	False	False	False	False	False	False	False	False	False	False
K1PGY5	K1PGY5	N/A		Crassostrea gigas	647			http://www.uniprot.org/uniprot/K1PGY5		GO:0005737 (cytoplasm, intracellular)	GO:0016810 (catalytic activity, hydrolase activity)	False	False	False	False	False	False	False	False	False	False	False	False	False	False	False	False	False	False	False	False	False	False	False	False	False	False	False	True	False	False	False	True	False	False	False	False	False	False
K1PU46	K1PU46	N/A		Crassostrea gigas	1652			http://www.uniprot.org/uniprot/K1PU46				False	False	False	False	False	False	False	False	False	False	False	False	False	False	False	False	False	False	False	False	False	False	False	False	False	False	False	False	False	False	False	False	False	False	False	False	False	False
K1R109	K1R109	N/A		Crassostrea gigas	341			http://www.uniprot.org/uniprot/K1R109			GO:0016491 (catalytic activity, oxidoreductase activity)	False	False	False	False	False	False	False	False	False	False	False	False	False	False	False	False	False	False	False	False	False	False	False	False	False	False	False	False	False	False	False	True	False	False	False	False	False	False
K1QV76	K1QV76	N/A		Crassostrea gigas	740			http://www.uniprot.org/uniprot/K1QV76				False	False	False	False	False	False	False	False	False	False	False	False	False	False	False	False	False	False	False	False	False	False	False	False	False	False	False	False	False	False	False	False	False	False	False	False	False	False
K1RL29	K1RL29	N/A		Crassostrea gigas	841			http://www.uniprot.org/uniprot/K1RL29			GO:0008270 (binding, ion binding)	False	False	False	False	False	False	False	False	False	False	False	False	False	False	False	False	False	False	False	False	False	False	False	False	False	False	False	False	False	False	True	False	False	False	False	False	False	False
K1QJQ6	K1QJQ6	N/A		Crassostrea gigas	704			http://www.uniprot.org/uniprot/K1QJQ6			GO:0004017 (catalytic activity, transferase activity) GO:0005524 (binding, carbohydrate derivative binding) GO:0004127 (catalytic activity, transferase activity)	False	False	False	False	False	False	False	False	False	False	False	False	False	False	False	False	False	False	False	False	False	False	False	False	False	False	False	False	False	False	True	True	False	False	False	False	False	False
K1PVV6	K1PVV6	N/A		Crassostrea gigas	518			http://www.uniprot.org/uniprot/K1PVV6		GO:0005737 (cytoplasm, intracellular)	GO:0004177 (catalytic activity, hydrolase activity) GO:0030145 (binding, ion binding) GO:0008235 (catalytic activity, hydrolase activity)	False	False	False	False	False	False	False	False	False	False	False	False	False	False	False	False	False	False	False	False	False	False	False	False	False	False	False	True	False	False	True	True	False	False	False	False	False	False
K1Q8G0	K1Q8G0	N/A		Crassostrea gigas	275			http://www.uniprot.org/uniprot/K1Q8G0				False	False	False	False	False	False	False	False	False	False	False	False	False	False	False	False	False	False	False	False	False	False	False	False	False	False	False	False	False	False	False	False	False	False	False	False	False	False
K1PHS4	K1PHS4	N/A		Crassostrea gigas	1058			http://www.uniprot.org/uniprot/K1PHS4		GO:0016021 (other, membrane part)		False	False	False	False	False	False	False	False	False	False	False	False	False	False	False	False	False	False	False	False	False	False	False	False	False	False	False	False	True	False	False	False	False	False	False	False	False	False
G3I3I0	G3I3I0	N/A		Cricetulus griseus	938			http://www.uniprot.org/uniprot/G3I3I0	GO:0006886 localizationGO:0016192 localization	GO:0030131 (macromolecular complex, intracellular)	GO:0008565 (transporter, substrate-specific transporter activity)	False	False	False	False	False	False	True	False	False	False	False	False	False	False	False	False	False	False	False	False	False	False	False	False	False	False	True	False	False	False	False	False	False	False	False	False	False	False
C7SP24	C7SP24	N/A	N/A	Crinoidea sp. MR-2009	151			http://www.uniprot.org/uniprot/C7SP24	GO:0006096 cellular process		GO:0004332 (catalytic activity, lyase activity)	False	True	False	False	False	False	False	False	False	False	False	False	False	False	False	False	False	False	False	False	False	False	False	False	False	False	False	False	False	False	False	True	False	False	False	False	False	False
E1B2D0	E1B2D0	Catalase	CAT	Cristaria plicata	500	Occurs in almost all aerobically respiring organisms and serves to protect cells from the toxic effects of hydrogen peroxide.	2 H(2)O(2) = O(2) + 2 H(2)O.	http://www.uniprot.org/uniprot/E1B2D0	GO:0042744 cellular processGO:0006979 response to stimulus		GO:0004096 (antioxidant activity, peroxidase activity) GO:0020037 (binding, heterocyclic compound binding) GO:0046872 (binding, ion binding)	False	True	False	False	False	False	False	False	False	False	True	False	False	False	False	False	False	False	False	False	False	False	False	False	False	False	False	False	False	True	True	False	False	False	False	False	False	False
A0A091GID4	A0A091GID4	N/A		Cuculus canorus	397			http://www.uniprot.org/uniprot/A0A091GID4	GO:0006412 cellular process	GO:0005840 (ribosome, intracellular)	GO:0003735 (structural molecule activity, structural constituent of ribosome)	False	True	False	False	False	False	False	False	False	False	False	False	False	False	True	False	False	False	False	False	False	False	False	False	False	False	False	False	False	False	False	False	False	False	True	False	False	False
T1E193	T1E193	N/A	N/A	Cupiennius salei	242			http://www.uniprot.org/uniprot/T1E193	GO:0006730 cellular process		GO:0004089 (catalytic activity, lyase activity) GO:0008270 (binding, ion binding)	False	True	False	False	False	False	False	False	False	False	False	False	False	False	False	False	False	False	False	False	False	False	False	False	False	False	False	False	False	False	True	True	False	False	False	False	False	False
Q5RGK8	Q5RGK8	N/A	snd1	Danio rerio	913			http://www.uniprot.org/uniprot/Q5RGK8	GO:0031047 regulation	GO:0016442 (nucleus, intracellular)	GO:0004518 (catalytic activity, hydrolase activity) GO:0003676 (binding, heterocyclic compound binding)	False	False	False	False	False	False	False	False	True	False	False	False	False	False	False	False	False	False	True	False	False	False	False	False	False	False	False	False	False	False	True	True	False	False	False	False	False	False
Q56A35	Q56A35	Actin-related protein 2-B	actr2b	Danio rerio	394	Functions as ATP-binding component of the Arp2/3 complex which is involved in regulation of actin polymerization and together with an activating nucleation-promoting factor (NPF) mediates the formation of branched actin networks. Seems to contact the pointed end of the daughter actin filament (By similarity).		http://www.uniprot.org/uniprot/Q56A35	GO:0034314 regulation	GO:0005885 (cytoskeleton, intracellular) GO:0042995 (other, cell projection) GO:0005737 (cytoplasm, intracellular)	GO:0005524 (binding, carbohydrate derivative binding)	False	False	False	False	False	False	False	False	True	False	False	False	False	False	False	False	False	False	False	False	True	False	False	False	False	False	False	True	True	False	True	False	False	False	False	False	False	False
A0A0P5BQ28	A0A0P5BQ28	Adenylyl cyclase-associated protein	N/A	Daphnia magna	458			http://www.uniprot.org/uniprot/A0A0P5BQ28	GO:0000902 cellular component organization or biogenesisGO:0007010 cellular component organization or biogenesis			False	False	False	False	False	False	False	False	False	False	False	True	False	False	False	False	False	False	False	False	False	False	False	False	False	False	False	False	False	False	False	False	False	False	False	False	False	False
A0A0N8DZX0	A0A0N8DZX0	Phosphoglycerate kinase	N/A	Daphnia magna	365		ATP + 3-phospho-D-glycerate = ADP + 3-phospho-D-glyceroyl phosphate.	http://www.uniprot.org/uniprot/A0A0N8DZX0	GO:0006096 cellular process		GO:0004618 (catalytic activity, transferase activity)	False	True	False	False	False	False	False	False	False	False	False	False	False	False	False	False	False	False	False	False	False	False	False	False	False	False	False	False	False	False	False	True	False	False	False	False	False	False
A0A0P5SUE9	A0A0P5SUE9	Spectrin beta chain	N/A	Daphnia magna	2306			http://www.uniprot.org/uniprot/A0A0P5SUE9	GO:0051693 regulation	GO:0008091 (cytoskeleton, cell periphery)	GO:0005543 (binding, ion binding) GO:0005200 (structural molecule activity, structural constituent of cytoskeleton)	False	False	False	False	False	False	False	False	True	False	False	False	False	False	False	False	False	False	False	False	True	False	False	False	False	False	False	False	False	False	True	False	False	False	True	False	False	False
A0A0P5C6T7	A0A0P5C6T7	Spectrin beta chain	N/A	Daphnia magna	2336			http://www.uniprot.org/uniprot/A0A0P5C6T7	GO:0051693 regulation	GO:0008091 (cytoskeleton, cell periphery)	GO:0005543 (binding, ion binding) GO:0005200 (structural molecule activity, structural constituent of cytoskeleton)	False	False	False	False	False	False	False	False	True	False	False	False	False	False	False	False	False	False	False	False	True	False	False	False	False	False	False	False	False	False	True	False	False	False	True	False	False	False
A0A0P6A896	A0A0P6A896	N/A		Daphnia magna	247			http://www.uniprot.org/uniprot/A0A0P6A896				False	False	False	False	False	False	False	False	False	False	False	False	False	False	False	False	False	False	False	False	False	False	False	False	False	False	False	False	False	False	False	False	False	False	False	False	False	False
A0A0P5RUR5	A0A0P5RUR5	N/A	N/A	Daphnia magna	191			http://www.uniprot.org/uniprot/A0A0P5RUR5			GO:0005509 (binding, ion binding)	False	False	False	False	False	False	False	False	False	False	False	False	False	False	False	False	False	False	False	False	False	False	False	False	False	False	False	False	False	False	True	False	False	False	False	False	False	False
A0A0P5L149	A0A0P5L149	N/A	N/A	Daphnia magna	602			http://www.uniprot.org/uniprot/A0A0P5L149		GO:0005737 (cytoplasm, intracellular) GO:0005856 (cytoskeleton, intracellular) GO:0019898 (other, membrane part)		False	False	False	False	False	False	False	False	False	False	False	False	False	False	False	False	False	False	False	False	True	False	False	False	False	False	False	True	True	False	False	False	False	False	False	False	False	False
A0A162DDQ0	A0A162DDQ0	N/A		Daphnia magna	228			http://www.uniprot.org/uniprot/A0A162DDQ0			GO:0005509 (binding, ion binding)	False	False	False	False	False	False	False	False	False	False	False	False	False	False	False	False	False	False	False	False	False	False	False	False	False	False	False	False	False	False	True	False	False	False	False	False	False	False
E6ZFU5	E6ZFU5	Actin-related protein 2/3 complex subunit 4	ARPC4	Dicentrarchus labrax	168	Functions as actin-binding component of the Arp2/3 complex which is involved in regulation of actin polymerization and together with an activating nucleation-promoting factor (NPF) mediates the formation of branched actin networks. Seems to contact the mother actin filament.		http://www.uniprot.org/uniprot/E6ZFU5	GO:0030041 cellular component organization or biogenesisGO:0034314 regulation	GO:0005885 (cytoskeleton, intracellular) GO:0005737 (cytoplasm, intracellular)		False	False	False	False	False	False	False	False	True	False	False	True	False	False	False	False	False	False	False	False	True	False	False	False	False	False	False	True	False	False	False	False	False	False	False	False	False	False
E6ZHM0	E6ZHM0	N/A	OAT	Dicentrarchus labrax	440			http://www.uniprot.org/uniprot/E6ZHM0			GO:0030170 (binding, cofactor binding) GO:0008483 (catalytic activity, transferase activity)	False	False	False	False	False	False	False	False	False	False	False	False	False	False	False	False	False	False	False	False	False	False	False	False	False	False	False	False	False	False	True	True	False	False	False	False	False	False
E6ZG03	E6ZG03	N/A	WDR1	Dicentrarchus labrax	612			http://www.uniprot.org/uniprot/E6ZG03				False	False	False	False	False	False	False	False	False	False	False	False	False	False	False	False	False	False	False	False	False	False	False	False	False	False	False	False	False	False	False	False	False	False	False	False	False	False
P22125	P22125	Ras-related protein ORAB-1	N/A	Diplobatis ommata	202	Protein transport. Probably involved in vesicular traffic (By similarity).		http://www.uniprot.org/uniprot/P22125	GO:0015031 localizationGO:0007264 regulation	GO:0005622 (other, intracellular) GO:0005886 (plasma membrane, cell periphery)	GO:0005525 (binding, carbohydrate derivative binding)	False	False	False	False	False	False	True	False	True	False	False	False	False	False	False	False	False	False	False	False	False	True	False	False	False	False	False	False	True	False	True	False	False	False	False	False	False	False
Q9VSL3	Q9VSL3	Pyrimidodiazepine synthase	se	Drosophila melanogaster		Mediates the conversion of 2-amino-4-oxo-6-pyruvoyl-5,6,7,8-tetrahydropteridine (6-PTP; also named 6-pyruvoyltetrahydropterin) to 2-amino-6-acetyl-3,7,8,9-tetrahydro-3H-pyrimido(4,5-b)[1,4]diazepin-4-one (pyrimidodiazepine or PDA), a key intermediate in red eye pigment drosopterin biosynthesis.	2-amino-6-acetyl-3,7,8,9-tetrahydro-3H-pyrimido(4,5-b)[1,4]diazepin-4-one + glutathione disulfide + H(2)O = 6-pyruvoyltetrahydropterin + 2 glutathione.	http://www.uniprot.org/uniprot/Q9VSL3	GO:0006726 metabolic processGO:0006749 cellular processGO:0006728 cellular process	GO:0005737 (cytoplasm, intracellular)	GO:0045174 (antioxidant activity, glutathione dehydrogenase (ascorbate) activity) GO:0004364 (catalytic activity, transferase activity) GO:0042803 (binding, protein binding) GO:0004734 (catalytic activity, oxidoreductase activity) GO:0016782 (catalytic activity, transferase activity)	False	True	False	False	False	False	False	True	False	False	False	False	False	False	False	False	False	False	False	False	False	False	False	False	False	False	False	True	False	True	True	True	False	False	False	False	False	False
B4GNY0	B4GNY0	N/A	Dper\GL13704	Drosophila persimilis	195			http://www.uniprot.org/uniprot/B4GNY0	GO:0031532 cellular component organization or biogenesisGO:0051017 cellular component organization or biogenesisGO:0006974 cellular processGO:0007394 regulationGO:0001737 cellular component organization or biogenesisGO:0042067 cellular processGO:0007390 developmental processGO:0008258 developmental processGO:0035099 cellular processGO:0007254 regulationGO:0030032 cellular component organization o…	GO:0005622 (other, intracellular)	GO:0005525 (binding, carbohydrate derivative binding)	False	True	True	False	False	False	False	False	True	False	False	True	False	False	False	False	False	False	False	False	False	False	False	False	False	False	False	False	True	False	True	False	False	False	False	False	False	False
Q6PTP3	Q6PTP3	ATP synthase subunit beta	N/A	Encope michelini	427	Produces ATP from ADP in the presence of a proton gradient across the membrane.	ATP + H(2)O + H(+)(In) = ADP + phosphate + H(+)(Out).	http://www.uniprot.org/uniprot/Q6PTP3	GO:0015986 cellular process	GO:0045261 (macromolecular complex, intracellular)	GO:0005524 (binding, carbohydrate derivative binding) GO:0046933 (catalytic activity, hydrolase activity)	False	True	False	False	False	False	False	False	False	False	False	False	False	False	False	False	False	False	False	False	False	False	False	False	False	False	True	False	False	False	True	True	False	False	False	False	False	False
C1BWG3	C1BWG3	N/A	6PGL	Esox lucius	253			http://www.uniprot.org/uniprot/C1BWG3	GO:0005975 metabolic processGO:0006098 cellular process		GO:0017057 (catalytic activity, hydrolase activity)	False	True	False	False	False	False	False	True	False	False	False	False	False	False	False	False	False	False	False	False	False	False	False	False	False	False	False	False	False	False	False	True	False	False	False	False	False	False
A8UFV4	A8UFV4	40S ribosomal protein S12	N/A	Eurythoe complanata	137			http://www.uniprot.org/uniprot/A8UFV4	GO:0006412 cellular process	GO:0005840 (ribosome, intracellular)	GO:0003735 (structural molecule activity, structural constituent of ribosome)	False	True	False	False	False	False	False	False	False	False	False	False	False	False	True	False	False	False	False	False	False	False	False	False	False	False	False	False	False	False	False	False	False	False	True	False	False	False
A8UFX7	A8UFX7	N/A	N/A	Eurythoe complanata	119			http://www.uniprot.org/uniprot/A8UFX7	GO:0006412 cellular process	GO:0015935 (ribosome, intracellular)	GO:0003723 (binding, heterocyclic compound binding) GO:0003735 (structural molecule activity, structural constituent of ribosome)	False	True	False	False	False	False	False	False	False	False	False	False	False	False	True	False	False	False	False	False	False	False	False	False	False	False	False	False	False	False	True	False	False	False	True	False	False	False
A0A091DGJ8	A0A091DGJ8	N/A		Fukomys damarensis	243			http://www.uniprot.org/uniprot/A0A091DGJ8	GO:0006412 cellular process	GO:0005840 (ribosome, intracellular)	GO:0003735 (structural molecule activity, structural constituent of ribosome)	False	True	False	False	False	False	False	False	False	False	False	False	False	False	True	False	False	False	False	False	False	False	False	False	False	False	False	False	False	False	False	False	False	False	True	False	False	False
A0A146NVB3	A0A146NVB3	N/A	N/A	Fundulus heteroclitus	110			http://www.uniprot.org/uniprot/A0A146NVB3	GO:0015986 cellular process	GO:0000276 (mitochondria, envelope)	GO:0015078 (transporter, substrate-specific transporter activity)	False	True	False	False	False	False	False	False	False	False	False	False	False	False	False	False	False	True	False	False	False	False	False	False	False	False	False	False	False	False	False	False	False	False	False	False	False	False
A0A146YB69	A0A146YB69	N/A	N/A	Fundulus heteroclitus	291			http://www.uniprot.org/uniprot/A0A146YB69	GO:0051301 cellular processGO:0007264 regulation	GO:0005622 (other, intracellular)	GO:0005525 (binding, carbohydrate derivative binding)	False	True	False	False	False	False	False	False	True	False	False	False	False	False	False	False	False	False	False	False	False	False	False	False	False	False	False	False	True	False	True	False	False	False	False	False	False	False
A0A147AVV4	A0A147AVV4	Proteasome subunit beta type	N/A	Fundulus heteroclitus	234		Cleavage of peptide bonds with very broad specificity.	http://www.uniprot.org/uniprot/A0A147AVV4	GO:0051603 cellular process	GO:0005737 (cytoplasm, intracellular) GO:0005634 (nucleus, intracellular) GO:0005839 (macromolecular complex, intracellular)	GO:0004298 (catalytic activity, hydrolase activity)	False	True	False	False	False	False	False	False	False	False	False	False	False	False	False	False	False	False	True	False	False	False	False	False	False	False	True	True	False	False	False	True	False	False	False	False	False	False
A0A146W250	A0A146W250	Chloride intracellular channel protein	N/A	Fundulus heteroclitus	248			http://www.uniprot.org/uniprot/A0A146W250		GO:0034707 (macromolecular complex, transporter complex) GO:0005737 (cytoplasm, intracellular)	GO:0005254 (transporter, substrate-specific transporter activity) GO:0005244 (transporter, substrate-specific transporter activity)	False	False	False	False	False	False	False	False	False	False	False	False	False	False	False	False	False	False	False	False	False	False	False	False	False	False	True	True	False	False	False	False	False	False	False	False	False	False
A0A146VNI1	A0A146VNI1	N/A	N/A	Fundulus heteroclitus	495			http://www.uniprot.org/uniprot/A0A146VNI1			GO:0016805 (catalytic activity, hydrolase activity) GO:0008237 (catalytic activity, hydrolase activity)	False	False	False	False	False	False	False	False	False	False	False	False	False	False	False	False	False	False	False	False	False	False	False	False	False	False	False	False	False	False	False	True	False	False	False	False	False	False
A0A146MT80	A0A146MT80	N/A	N/A	Fundulus heteroclitus	2517			http://www.uniprot.org/uniprot/A0A146MT80				False	False	False	False	False	False	False	False	False	False	False	False	False	False	False	False	False	False	False	False	False	False	False	False	False	False	False	False	False	False	False	False	False	False	False	False	False	False
A0A146VFZ5	A0A146VFZ5	N/A	N/A	Fundulus heteroclitus	2202			http://www.uniprot.org/uniprot/A0A146VFZ5				False	False	False	False	False	False	False	False	False	False	False	False	False	False	False	False	False	False	False	False	False	False	False	False	False	False	False	False	False	False	False	False	False	False	False	False	False	False
A0A146MJQ2	A0A146MJQ2	N/A	N/A	Fundulus heteroclitus	261			http://www.uniprot.org/uniprot/A0A146MJQ2			GO:0008137 (catalytic activity, oxidoreductase activity)	False	False	False	False	False	False	False	False	False	False	False	False	False	False	False	False	False	False	False	False	False	False	False	False	False	False	False	False	False	False	False	True	False	False	False	False	False	False
A0A147A4A7	A0A147A4A7	N/A	N/A	Fundulus heteroclitus	550			http://www.uniprot.org/uniprot/A0A147A4A7				False	False	False	False	False	False	False	False	False	False	False	False	False	False	False	False	False	False	False	False	False	False	False	False	False	False	False	False	False	False	False	False	False	False	False	False	False	False
D3TMN9	D3TMN9	N/A	N/A	Glossina morsitans morsitans	272			http://www.uniprot.org/uniprot/D3TMN9	GO:0006412 cellular process	GO:0005840 (ribosome, intracellular)	GO:0000166 (binding, heterocyclic compound binding) GO:0003735 (structural molecule activity, structural constituent of ribosome)	False	True	False	False	False	False	False	False	False	False	False	False	False	False	True	False	False	False	False	False	False	False	False	False	False	False	False	False	False	False	True	False	False	False	True	False	False	False
A0A1B0BRS4	A0A1B0BRS4	N/A	N/A	Glossina palpalis gambiensis	909			http://www.uniprot.org/uniprot/A0A1B0BRS4			GO:0016620 (catalytic activity, oxidoreductase activity)	False	False	False	False	False	False	False	False	False	False	False	False	False	False	False	False	False	False	False	False	False	False	False	False	False	False	False	False	False	False	False	True	False	False	False	False	False	False
B6RB97	B6RB97	N/A	N/A	Haliotis discus discus	204			http://www.uniprot.org/uniprot/B6RB97				False	False	False	False	False	False	False	False	False	False	False	False	False	False	False	False	False	False	False	False	False	False	False	False	False	False	False	False	False	False	False	False	False	False	False	False	False	False
B6RB01	B6RB01	N/A	N/A	Haliotis discus discus	202			http://www.uniprot.org/uniprot/B6RB01			GO:0016740 (catalytic activity, transferase activity)	False	False	False	False	False	False	False	False	False	False	False	False	False	False	False	False	False	False	False	False	False	False	False	False	False	False	False	False	False	False	False	True	False	False	False	False	False	False
B3SND3	B3SND3	N/A	CaM	Haliotis diversicolor	149			http://www.uniprot.org/uniprot/B3SND3			GO:0005509 (binding, ion binding)	False	False	False	False	False	False	False	False	False	False	False	False	False	False	False	False	False	False	False	False	False	False	False	False	False	False	False	False	False	False	True	False	False	False	False	False	False	False
Q16960	Q16960	Dynein intermediate chain 3, ciliary	N/A	Heliocidaris crassispina	597	May play a role in the regulation of dynein heavy chain activity.		http://www.uniprot.org/uniprot/Q16960		GO:0005929 (other, cell projection) GO:0005737 (cytoplasm, intracellular) GO:0030286 (cytoskeleton, intracellular) GO:0005874 (cytoskeleton, intracellular)	GO:0003774 (catalytic activity, hydrolase activity)	False	False	False	False	False	False	False	False	False	False	False	False	False	False	False	False	False	False	False	False	True	False	False	False	False	False	False	True	True	False	False	True	False	False	False	False	False	False
A9LYL3	A9LYL3	N/A	N/A	Heliocidaris tuberculata	423			http://www.uniprot.org/uniprot/A9LYL3				False	False	False	False	False	False	False	False	False	False	False	False	False	False	False	False	False	False	False	False	False	False	False	False	False	False	False	False	False	False	False	False	False	False	False	False	False	False
T1FNQ3	T1FNQ3	Tubulin beta chain		Helobdella robusta	449	Tubulin is the major constituent of microtubules. It binds two moles of GTP, one at an exchangeable site on the beta chain and one at a non-exchangeable site on the alpha chain.		http://www.uniprot.org/uniprot/T1FNQ3	GO:0007017 cellular process	GO:0005737 (cytoplasm, intracellular) GO:0005874 (cytoskeleton, intracellular)	GO:0005525 (binding, carbohydrate derivative binding) GO:0003924 (catalytic activity, hydrolase activity) GO:0005200 (structural molecule activity, structural constituent of cytoskeleton)	False	True	False	False	False	False	False	False	False	False	False	False	False	False	False	False	False	False	False	False	True	False	False	False	False	False	False	True	False	False	True	True	False	False	True	False	False	False
O97041	O97041	N/A	rho1	Hemicentrotus pulcherrimus	192			http://www.uniprot.org/uniprot/O97041	GO:0007264 regulation	GO:0005622 (other, intracellular)	GO:0005525 (binding, carbohydrate derivative binding)	False	False	False	False	False	False	False	False	True	False	False	False	False	False	False	False	False	False	False	False	False	False	False	False	False	False	False	False	True	False	True	False	False	False	False	False	False	False
Q25117	Q25117	ATP synthase subunit beta, mitochondrial	N/A	Hemicentrotus pulcherrimus	523	Mitochondrial membrane ATP synthase (F(1)F(0) ATP synthase or Complex V) produces ATP from ADP in the presence of a proton gradient across the membrane which is generated by electron transport complexes of the respiratory chain. F-type ATPases consist of two structural domains, F(1) - containing the extramembraneous catalytic core, and F(0) - containing the membrane proton channel, linked togethe…	ATP + H(2)O + H(+)(In) = ADP + phosphate + H(+)(Out).	http://www.uniprot.org/uniprot/Q25117	GO:0015986 cellular process	GO:0005743 (mitochondria, envelope) GO:0045261 (macromolecular complex, intracellular)	GO:0005524 (binding, carbohydrate derivative binding) GO:0046933 (catalytic activity, hydrolase activity)	False	True	False	False	False	False	False	False	False	False	False	False	False	False	False	False	False	True	False	False	False	False	False	False	False	False	True	False	False	False	True	True	False	False	False	False	False	False
A0A146B3S6	A0A146B3S6	N/A	A2M	Holothuria atra	1554			http://www.uniprot.org/uniprot/A0A146B3S6		GO:0005615 (extracellular, extracellular region part)	GO:0004866 (molecular function regulator, enzyme regulator activity)	False	False	False	False	False	False	False	False	False	False	False	False	False	False	False	False	False	False	False	False	False	False	False	True	False	False	False	False	False	False	False	False	False	False	False	False	False	False
F5A7H4	F5A7H4	N/A	N/A	Holothuria glaberrima	128			http://www.uniprot.org/uniprot/F5A7H4	GO:0006412 cellular process	GO:0005840 (ribosome, intracellular)	GO:0003735 (structural molecule activity, structural constituent of ribosome)	False	True	False	False	False	False	False	False	False	False	False	False	False	False	True	False	False	False	False	False	False	False	False	False	False	False	False	False	False	False	False	False	False	False	True	False	False	False
B8XX45	B8XX45	N/A	N/A	Holothuria glaberrima	376			http://www.uniprot.org/uniprot/B8XX45			GO:0005524 (binding, carbohydrate derivative binding)	False	False	False	False	False	False	False	False	False	False	False	False	False	False	False	False	False	False	False	False	False	False	False	False	False	False	False	False	False	False	True	False	False	False	False	False	False	False
A0A0K1Z5K0	A0A0K1Z5K0	N/A	MTf2	Holothuria glaberrima	723			http://www.uniprot.org/uniprot/A0A0K1Z5K0		GO:0005576 (extracellular)		False	False	False	False	False	False	False	False	False	False	False	False	False	False	False	False	False	False	False	False	False	False	False	True	False	False	False	False	False	False	False	False	False	False	False	False	False	False
E7ERU0	Q03001	Dystonin	DST	Homo sapiens		Isoform 7: regulates the organization and stability of the microtubule network of sensory neurons to allow axonal transport.		http://www.uniprot.org/uniprot/E7ERU0	GO:0007155 interaction with cells and organismsGO:0048870 cellular processGO:0007010 cellular component organization or biogenesisGO:0031581 cellular component organization or biogenesisGO:0007229 regulationGO:0045104 cellular component organization or biogenesisGO:0030011 cellular processGO:0000226 cellular component organization or biogenesisGO:0009611 response to stimulusGO:0008090 cellular pr…	GO:0015629 (cytoskeleton, intracellular) GO:0030424 (other, cell projection) GO:1904115 (cytoplasm, cell projection) GO:0009925 (plasma membrane, basal part of cell) GO:0005604 (extracellular, extracellular matrix) GO:0005938 (cytoplasm, cell periphery) GO:0031252 (other, cell leading edge) GO:0005737 (cytoplasm, intracellular) GO:0031410 (other intracellular organelles, intracellular) GO:0005829…	GO:0005509 (binding, ion binding) GO:0005178 (binding, macromolecular complex binding) GO:0051010 (binding, protein binding) GO:0008022 (binding, protein binding) GO:0042803 (binding, protein binding)	False	True	False	False	False	True	False	False	True	False	True	True	False	False	False	False	True	False	True	False	True	True	False	True	True	False	False	True	True	False	True	False	False	False	False	False	False	False
P20742-2	P20742	Pregnancy zone protein	PZP	Homo sapiens		Is able to inhibit all four classes of proteinases by a unique 'trapping' mechanism. This protein has a peptide stretch, called the 'bait region' which contains specific cleavage sites for different proteinases. When a proteinase cleaves the bait region, a conformational change is induced in the protein which traps the proteinase. The entrapped enzyme remains active against low molecular weight s…		http://www.uniprot.org/uniprot/P20742-2	GO:0007565 interaction with cells and organisms	GO:0072562 (extracellular, extracellular region part) GO:0070062 (extracellular, extracellular exosome) GO:0005576 (extracellular)	GO:0004866 (molecular function regulator, enzyme regulator activity) GO:0004867 (molecular function regulator, enzyme regulator activity)	False	False	False	False	False	True	False	False	False	False	False	False	False	False	False	False	False	False	False	False	False	False	False	True	False	False	False	False	False	False	False	False	False	False	False	False	False	False
B4DTU7	B4DTU7	10-formyltetrahydrofolate dehydrogenase	N/A	Homo sapiens	923		10-formyltetrahydrofolate + NADP(+) + H(2)O = tetrahydrofolate + CO(2) + NADPH.	http://www.uniprot.org/uniprot/B4DTU7	GO:0009258 cellular processGO:0009058 metabolic processGO:0006730 cellular process	GO:0005737 (cytoplasm, intracellular)	GO:0016155 (catalytic activity, oxidoreductase activity) GO:0016742 (catalytic activity, transferase activity) GO:0016620 (catalytic activity, oxidoreductase activity)	False	True	False	False	False	False	False	True	False	False	False	False	False	False	False	False	False	False	False	False	False	False	False	False	False	False	False	True	False	False	False	True	False	False	False	False	False	False
H0Y390	H0Y390	N/A	MACF1	Homo sapiens	4434			http://www.uniprot.org/uniprot/H0Y390	GO:0016055 regulation		GO:0016887 (catalytic activity, hydrolase activity) GO:0005509 (binding, ion binding)	False	False	False	False	False	False	False	False	True	False	False	False	False	False	False	False	False	False	False	False	False	False	False	False	False	False	False	False	False	False	True	True	False	False	False	False	False	False
A0A0U1RQN6	A0A0U1RQN6	N/A	ANK2	Homo sapiens	1194			http://www.uniprot.org/uniprot/A0A0U1RQN6				False	False	False	False	False	False	False	False	False	False	False	False	False	False	False	False	False	False	False	False	False	False	False	False	False	False	False	False	False	False	False	False	False	False	False	False	False	False
Q6NXF2	Q6NXF2	N/A	FLNA	Homo sapiens	983			http://www.uniprot.org/uniprot/Q6NXF2				False	False	False	False	False	False	False	False	False	False	False	False	False	False	False	False	False	False	False	False	False	False	False	False	False	False	False	False	False	False	False	False	False	False	False	False	False	False
A0A131XME9	A0A131XME9	N/A	N/A	Hyalomma excavatum	563			http://www.uniprot.org/uniprot/A0A131XME9	GO:0006007 metabolic process	GO:0005737 (cytoplasm, intracellular)	GO:0030145 (binding, ion binding) GO:0004619 (catalytic activity, isomerase activity)	False	False	False	False	False	False	False	True	False	False	False	False	False	False	False	False	False	False	False	False	False	False	False	False	False	False	False	True	False	False	True	True	False	False	False	False	False	False
A0A131XGU9	A0A131XGU9	N/A	N/A	Hyalomma excavatum	423			http://www.uniprot.org/uniprot/A0A131XGU9	GO:0006189 cellular process		GO:0005524 (binding, carbohydrate derivative binding) GO:0004639 (catalytic activity, ligase activity)	False	True	False	False	False	False	False	False	False	False	False	False	False	False	False	False	False	False	False	False	False	False	False	False	False	False	False	False	False	False	True	True	False	False	False	False	False	False
T2MHB9	T2MHB9	N/A	ENO1	Hydra vulgaris	435			http://www.uniprot.org/uniprot/T2MHB9	GO:0006096 cellular process	GO:0000015 (macromolecular complex, intracellular)	GO:0000287 (binding, ion binding) GO:0004634 (catalytic activity, lyase activity)	False	True	False	False	False	False	False	False	False	False	False	False	False	False	False	False	False	False	False	False	False	False	False	False	False	False	True	False	False	False	True	True	False	False	False	False	False	False
T2M3V5	T2M3V5	N/A	SNX12	Hydra vulgaris	162			http://www.uniprot.org/uniprot/T2M3V5			GO:0035091 (binding, ion binding)	False	False	False	False	False	False	False	False	False	False	False	False	False	False	False	False	False	False	False	False	False	False	False	False	False	False	False	False	False	False	True	False	False	False	False	False	False	False
W5UCT7	W5UCT7	N/A	SNX2	Ictalurus punctatus	511			http://www.uniprot.org/uniprot/W5UCT7	GO:0006897 localizationGO:0006886 localization	GO:0005622 (other, intracellular) GO:0030904 (macromolecular complex, endomembrane system)	GO:0035091 (binding, ion binding)	False	False	False	False	False	False	True	False	False	False	False	False	False	False	False	False	False	False	False	False	False	False	False	False	False	False	True	False	True	False	True	False	False	False	False	False	False	False
Q4PMC4	Q4PMC4	N/A		Ixodes scapularis	165			http://www.uniprot.org/uniprot/Q4PMC4	GO:0000027 cellular component organization or biogenesisGO:0006412 cellular process	GO:0022625 (ribosome, intracellular)	GO:0019843 (binding, heterocyclic compound binding) GO:0003735 (structural molecule activity, structural constituent of ribosome)	False	True	False	False	False	False	False	False	False	False	False	True	False	False	True	False	False	False	False	False	False	False	False	False	False	False	False	False	False	False	True	False	False	False	True	False	False	False
B7Q3T6	B7Q3T6	N/A		Ixodes scapularis	340			http://www.uniprot.org/uniprot/B7Q3T6	GO:0007165 regulation		GO:0004402 (catalytic activity, transferase activity)	False	False	False	False	False	False	False	False	True	False	False	False	False	False	False	False	False	False	False	False	False	False	False	False	False	False	False	False	False	False	False	True	False	False	False	False	False	False
B7PLL4	B7PLL4	N/A		Ixodes scapularis	338			http://www.uniprot.org/uniprot/B7PLL4	GO:0030388 cellular processGO:0006002 cellular processGO:0006000 metabolic processGO:0006094 metabolic processGO:0005986 cellular process	GO:0005829 (cytoplasm, intracellular)	GO:0042132 (catalytic activity, hydrolase activity)	False	True	False	False	False	False	False	True	False	False	False	False	False	False	False	False	False	False	False	False	False	False	False	False	False	False	False	True	False	False	False	True	False	False	False	False	False	False
Q4PN30	Q4PN30	N/A	N/A	Ixodes scapularis	251			http://www.uniprot.org/uniprot/Q4PN30	GO:0045454 regulation	GO:0005623 (other)	GO:0004601 (antioxidant activity, peroxidase activity) GO:0051920 (antioxidant activity, peroxiredoxin activity)	False	False	False	False	False	False	False	False	True	False	False	False	False	False	False	False	False	False	False	False	False	False	False	False	False	False	False	False	True	True	False	False	False	False	False	False	False	False
O01717	O01717	N/A	N/A	Limulus sp.	1507			http://www.uniprot.org/uniprot/O01717		GO:0005615 (extracellular, extracellular region part)	GO:0004866 (molecular function regulator, enzyme regulator activity)	False	False	False	False	False	False	False	False	False	False	False	False	False	False	False	False	False	False	False	False	False	False	False	True	False	False	False	False	False	False	False	False	False	False	False	False	False	False
B0Z9R5	B0Z9R5	N/A	N/A	Lineus viridis	240	Required for the assembly and/or stability of the 40S ribosomal subunit. Required for the processing of the 20S rRNA-precursor to mature 18S rRNA in a late step of the maturation of 40S ribosomal subunits.		http://www.uniprot.org/uniprot/B0Z9R5	GO:0006412 cellular process	GO:0015935 (ribosome, intracellular)	GO:0003735 (structural molecule activity, structural constituent of ribosome)	False	True	False	False	False	False	False	False	False	False	False	False	False	False	True	False	False	False	False	False	False	False	False	False	False	False	False	False	False	False	False	False	False	False	True	False	False	False
V4B2Z6	V4B2Z6	10-formyltetrahydrofolate dehydrogenase		Lottia gigantea	902		10-formyltetrahydrofolate + NADP(+) + H(2)O = tetrahydrofolate + CO(2) + NADPH.	http://www.uniprot.org/uniprot/V4B2Z6	GO:0009258 cellular processGO:0009058 metabolic processGO:0006730 cellular process	GO:0005737 (cytoplasm, intracellular)	GO:0016155 (catalytic activity, oxidoreductase activity) GO:0016742 (catalytic activity, transferase activity) GO:0016620 (catalytic activity, oxidoreductase activity)	False	True	False	False	False	False	False	True	False	False	False	False	False	False	False	False	False	False	False	False	False	False	False	False	False	False	False	True	False	False	False	True	False	False	False	False	False	False
V4BK15	V4BK15	Actin-related protein 2/3 complex subunit 4		Lottia gigantea	168	Functions as actin-binding component of the Arp2/3 complex which is involved in regulation of actin polymerization and together with an activating nucleation-promoting factor (NPF) mediates the formation of branched actin networks. Seems to contact the mother actin filament.		http://www.uniprot.org/uniprot/V4BK15	GO:0030041 cellular component organization or biogenesisGO:0034314 regulation	GO:0005885 (cytoskeleton, intracellular) GO:0005737 (cytoplasm, intracellular)		False	False	False	False	False	False	False	False	True	False	False	True	False	False	False	False	False	False	False	False	True	False	False	False	False	False	False	True	False	False	False	False	False	False	False	False	False	False
A0A0A9W869	A0A0A9W869	N/A	Ef2b	Lygus hesperus	844			http://www.uniprot.org/uniprot/A0A0A9W869			GO:0005525 (binding, carbohydrate derivative binding) GO:0003924 (catalytic activity, hydrolase activity) GO:0003746 (binding, heterocyclic compound binding)	False	False	False	False	False	False	False	False	False	False	False	False	False	False	False	False	False	False	False	False	False	False	False	False	False	False	False	False	False	False	True	True	False	False	False	False	False	False
A0A0A9XI81	A0A0A9XI81	N/A	SNX12_0	Lygus hesperus	141			http://www.uniprot.org/uniprot/A0A0A9XI81		GO:0016021 (other, membrane part)	GO:0035091 (binding, ion binding)	False	False	False	False	False	False	False	False	False	False	False	False	False	False	False	False	False	False	False	False	False	False	False	False	False	False	False	False	True	False	True	False	False	False	False	False	False	False
P53466	P53466	Actin, cytoskeletal 2	N/A	Lytechinus pictus	376	Actins are highly conserved proteins that are involved in various types of cell motility and are ubiquitously expressed in all eukaryotic cells.		http://www.uniprot.org/uniprot/P53466		GO:0005737 (cytoplasm, intracellular) GO:0005856 (cytoskeleton, intracellular)	GO:0005524 (binding, carbohydrate derivative binding)	False	False	False	False	False	False	False	False	False	False	False	False	False	False	False	False	False	False	False	False	True	False	False	False	False	False	False	True	False	False	True	False	False	False	False	False	False	False
Q9GV77	Q9GV77	Extracellular matrix protein 3	ECM3	Lytechinus variegatus	3103	Extracellular matrix protein that may serve as substrate for the migratory primary mesenchyme cells (PMCs), the interaction possibly providing guidance information to migrating PMCs.		http://www.uniprot.org/uniprot/Q9GV77	GO:0007154 cellular processGO:0007156 interaction with cells and organismsGO:0007275 developmental process	GO:0016021 (other, membrane part) GO:0005886 (plasma membrane, cell periphery)	GO:0005509 (binding, ion binding)	False	True	True	False	False	True	False	False	False	False	False	False	False	False	False	False	False	False	False	False	False	True	False	False	False	False	False	False	True	False	True	False	False	False	False	False	False	False
Q25430	Q25430	N/A	N/A	Lytechinus variegatus	909			http://www.uniprot.org/uniprot/Q25430	GO:0007155 interaction with cells and organisms			False	False	False	False	False	True	False	False	False	False	False	False	False	False	False	False	False	False	False	False	False	False	False	False	False	False	False	False	False	False	False	False	False	False	False	False	False	False
P52962	P52962	Moesin	N/A	Lytechinus variegatus	572	Probably involved in connections of major cytoskeletal structures to the plasma membrane.		http://www.uniprot.org/uniprot/P52962		GO:0042995 (other, cell projection) GO:0005737 (cytoplasm, intracellular) GO:0005856 (cytoskeleton, intracellular) GO:0019898 (other, membrane part) GO:0005886 (plasma membrane, cell periphery)		False	False	False	False	False	False	False	False	False	False	False	False	False	False	False	False	False	False	False	False	True	True	False	False	False	False	False	True	True	False	False	False	False	False	False	False	False	False
P02285	P02285	Histone H2B, sperm	N/A	Marthasterias glacialis	121	Core component of nucleosome. Nucleosomes wrap and compact DNA into chromatin, limiting DNA accessibility to the cellular machineries which require DNA as a template. Histones thereby play a central role in transcription regulation, DNA repair, DNA replication and chromosomal stability. DNA accessibility is regulated via a complex set of post-translational modifications of histones, also called h…		http://www.uniprot.org/uniprot/P02285		GO:0005811 (other intracellular organelles, intracellular) GO:0000786 (chromosome, intracellular) GO:0005634 (nucleus, intracellular)	GO:0003677 (binding, heterocyclic compound binding)	False	False	False	False	False	False	False	False	False	False	False	False	False	True	False	False	False	False	True	False	False	False	False	False	True	False	False	False	False	False	True	False	False	False	False	False	False	False
Q86N95	Q86N95	Mitogen-activated protein kinase	erk	Marthasterias glacialis	372		ATP + a protein = ADP + a phosphoprotein.	http://www.uniprot.org/uniprot/Q86N95		GO:0005622 (other, intracellular)	GO:0005524 (binding, carbohydrate derivative binding) GO:0004707 (catalytic activity, transferase activity)	False	False	False	False	False	False	False	False	False	False	False	False	False	False	False	False	False	False	False	False	False	False	False	False	False	False	False	False	True	False	True	True	False	False	False	False	False	False
H2BL55	H2BL55	N/A	Gdh	Misgurnus anguillicaudatus	542			http://www.uniprot.org/uniprot/H2BL55	GO:0006520 cellular process		GO:0004352 (catalytic activity, oxidoreductase activity)	False	True	False	False	False	False	False	False	False	False	False	False	False	False	False	False	False	False	False	False	False	False	False	False	False	False	False	False	False	False	False	True	False	False	False	False	False	False
F6PLH7	F6PLH7	Malate dehydrogenase	MDH1	Monodelphis domestica	333		(S)-malate + NAD(+) = oxaloacetate + NADH.	http://www.uniprot.org/uniprot/F6PLH7	GO:0005975 metabolic processGO:0006108 cellular processGO:0006734 cellular processGO:0006107 cellular processGO:0006099 cellular process	GO:0005829 (cytoplasm, intracellular) GO:0070062 (extracellular, extracellular exosome) GO:0005615 (extracellular, extracellular region part) GO:0005739 (mitochondria, intracellular) GO:0043209 (other, myelin sheath)	GO:0030060 (catalytic activity, oxidoreductase activity)	False	True	False	False	False	False	False	True	False	False	False	False	False	False	False	False	False	True	False	False	False	False	False	True	False	False	False	True	True	False	False	True	False	False	False	False	False	False
Q8C0W0	Q8C0W0	N/A	Tmsb15l	Mus musculus	80			http://www.uniprot.org/uniprot/Q8C0W0	GO:0007015 cellular component organization or biogenesisGO:0030837 regulationGO:0051497 regulationGO:0042989 regulation	GO:0031941 (cytoskeleton, intracellular) GO:0001725 (cytoskeleton, intracellular)	GO:0003785 (binding, protein binding)	False	False	False	False	False	False	False	False	True	False	False	True	False	False	False	False	False	False	False	False	True	False	False	False	False	False	False	False	False	False	True	False	False	False	False	False	False	False
G9K620	G9K620	N/A	N/A	Mustela putorius furo	1656			http://www.uniprot.org/uniprot/G9K620	GO:0043087 regulationGO:0007165 regulation	GO:0030424 (other, cell projection) GO:0030426 (other, cell projection) GO:0043005 (other, cell projection)		False	False	False	False	False	False	False	False	True	False	False	False	False	False	False	False	False	False	False	False	False	False	False	False	False	False	False	False	True	False	False	False	False	False	False	False	False	False
S7NCM5	S7NCM5	N/A		Myotis brandtii	525			http://www.uniprot.org/uniprot/S7NCM5	GO:0006334 cellular component organization or biogenesis	GO:0005634 (nucleus, intracellular)		False	False	False	False	False	False	False	False	False	False	False	True	False	False	False	False	False	False	True	False	False	False	False	False	False	False	False	False	False	False	False	False	False	False	False	False	False	False
S7MVE4	S7MVE4	N/A		Myotis brandtii	138			http://www.uniprot.org/uniprot/S7MVE4	GO:0006511 cellular process		GO:0016301 (catalytic activity, transferase activity)	False	True	False	False	False	False	False	False	False	False	False	False	False	False	False	False	False	False	False	False	False	False	False	False	False	False	False	False	False	False	False	True	False	False	False	False	False	False
S7N868	S7N868	N/A		Myotis brandtii	653			http://www.uniprot.org/uniprot/S7N868		GO:0030529 (nucleus, intracellular) GO:0019013 (nucleus, virion part)	GO:0003676 (binding, heterocyclic compound binding) GO:0000166 (binding, heterocyclic compound binding)	False	False	False	False	False	False	False	False	False	False	False	False	False	False	False	False	False	False	True	False	False	False	False	False	False	False	False	False	False	False	True	False	False	False	False	False	False	False
A0A0K0YAY3	A0A0K0YAY3	N/A	N/A	Mytilus coruscus	4278			http://www.uniprot.org/uniprot/A0A0K0YAY3			GO:0005509 (binding, ion binding)	False	False	False	False	False	False	False	False	False	False	False	False	False	False	False	False	False	False	False	False	False	False	False	False	False	False	False	False	False	False	True	False	False	False	False	False	False	False
A7T1J0	A7T1J0	Malate dehydrogenase		Nematostella vectensis	341		(S)-malate + NAD(+) = oxaloacetate + NADH.	http://www.uniprot.org/uniprot/A7T1J0	GO:0005975 metabolic processGO:0006108 cellular processGO:0006099 cellular process		GO:0030060 (catalytic activity, oxidoreductase activity)	False	True	False	False	False	False	False	True	False	False	False	False	False	False	False	False	False	False	False	False	False	False	False	False	False	False	False	False	False	False	False	True	False	False	False	False	False	False
A7SF13	A7SF13	Fructose-bisphosphate aldolase		Nematostella vectensis	360		D-fructose 1,6-bisphosphate = glycerone phosphate + D-glyceraldehyde 3-phosphate.	http://www.uniprot.org/uniprot/A7SF13	GO:0006096 cellular process		GO:0004332 (catalytic activity, lyase activity)	False	True	False	False	False	False	False	False	False	False	False	False	False	False	False	False	False	False	False	False	False	False	False	False	False	False	False	False	False	False	False	True	False	False	False	False	False	False
A7RYI9	A7RYI9	Cystathionine beta-synthase		Nematostella vectensis	535		L-serine + L-homocysteine = L-cystathionine + H(2)O.	http://www.uniprot.org/uniprot/A7RYI9	GO:0006535 cellular processGO:0019343 cellular process	GO:0005737 (cytoplasm, intracellular)	GO:0004122 (catalytic activity, lyase activity) GO:0030170 (binding, cofactor binding)	False	True	False	False	False	False	False	False	False	False	False	False	False	False	False	False	False	False	False	False	False	False	False	False	False	False	False	True	False	False	True	True	False	False	False	False	False	False
I2G9C9	I2G9C9	N/A	capZ beta	Nematostella vectensis	271			http://www.uniprot.org/uniprot/I2G9C9	GO:0030036 cellular component organization or biogenesisGO:0051016 regulation	GO:0005737 (cytoplasm, intracellular) GO:0008290 (cytoskeleton, intracellular)		False	False	False	False	False	False	False	False	True	False	False	True	False	False	False	False	False	False	False	False	True	False	False	False	False	False	False	True	False	False	False	False	False	False	False	False	False	False
A7SQ36	A7SQ36	60S acidic ribosomal protein P0		Nematostella vectensis	313	Ribosomal protein P0 is the functional equivalent of E.coli protein L10.		http://www.uniprot.org/uniprot/A7SQ36	GO:0042254 cellular component organization or biogenesis	GO:0005840 (ribosome, intracellular)		False	False	False	False	False	False	False	False	False	False	False	True	False	False	True	False	False	False	False	False	False	False	False	False	False	False	False	False	False	False	False	False	False	False	False	False	False	False
U6DU85	U6DU85	N/A	DLRB2	Neovison vison	96			http://www.uniprot.org/uniprot/U6DU85	GO:0007018 cellular process	GO:0005868 (cytoskeleton, intracellular)		False	True	False	False	False	False	False	False	False	False	False	False	False	False	False	False	False	False	False	False	True	False	False	False	False	False	False	False	False	False	False	False	False	False	False	False	False	False
A0A0L8GP61	A0A0L8GP61	Citrate synthase		Octopus bimaculoides	472			http://www.uniprot.org/uniprot/A0A0L8GP61	GO:0006099 cellular process		GO:0004108 (catalytic activity, transferase activity)	False	True	False	False	False	False	False	False	False	False	False	False	False	False	False	False	False	False	False	False	False	False	False	False	False	False	False	False	False	False	False	True	False	False	False	False	False	False
B4E480	B4E480	N/A	hsp70	Odontaster validus	109			http://www.uniprot.org/uniprot/B4E480				False	False	False	False	False	False	False	False	False	False	False	False	False	False	False	False	False	False	False	False	False	False	False	False	False	False	False	False	False	False	False	False	False	False	False	False	False	False
A0A0L7LEY4	A0A0L7LEY4	N/A		Operophtera brumata	889	Tubulin is the major constituent of microtubules. It binds two moles of GTP, one at an exchangeable site on the beta chain and one at a non-exchangeable site on the alpha chain.		http://www.uniprot.org/uniprot/A0A0L7LEY4	GO:0007017 cellular process	GO:0005874 (cytoskeleton, intracellular)	GO:0005525 (binding, carbohydrate derivative binding) GO:0003924 (catalytic activity, hydrolase activity) GO:0005200 (structural molecule activity, structural constituent of cytoskeleton)	False	True	False	False	False	False	False	False	False	False	False	False	False	False	False	False	False	False	False	False	True	False	False	False	False	False	False	False	False	False	True	True	False	False	True	False	False	False
A0A0L7L3S9	A0A0L7L3S9	N/A		Operophtera brumata	662			http://www.uniprot.org/uniprot/A0A0L7L3S9			GO:0016491 (catalytic activity, oxidoreductase activity)	False	False	False	False	False	False	False	False	False	False	False	False	False	False	False	False	False	False	False	False	False	False	False	False	False	False	False	False	False	False	False	True	False	False	False	False	False	False
F7J048	F7J048	N/A	Rb-FTL	Oplegnathus fasciatus	314			http://www.uniprot.org/uniprot/F7J048			GO:0030246 (binding, carbohydrate binding)	False	False	False	False	False	False	False	False	False	False	False	False	False	False	False	False	False	False	False	False	False	False	False	False	False	False	False	False	False	False	True	False	False	False	False	False	False	False
C1BKQ3	C1BKQ3	Proteasome subunit alpha type	PSA7	Osmerus mordax	251		Cleavage of peptide bonds with very broad specificity.	http://www.uniprot.org/uniprot/C1BKQ3	GO:0006511 cellular process	GO:0005737 (cytoplasm, intracellular) GO:0005634 (nucleus, intracellular) GO:0019773 (macromolecular complex, intracellular)	GO:0004298 (catalytic activity, hydrolase activity)	False	True	False	False	False	False	False	False	False	False	False	False	False	False	False	False	False	False	True	False	False	False	False	False	False	False	True	True	False	False	False	True	False	False	False	False	False	False
Q6TS36	Q6TS36	Tubulin alpha chain	Talfa2	Paracentrotus lividus	452	Tubulin is the major constituent of microtubules. It binds two moles of GTP, one at an exchangeable site on the beta chain and one at a non-exchangeable site on the alpha chain.		http://www.uniprot.org/uniprot/Q6TS36	GO:0007017 cellular process	GO:0005737 (cytoplasm, intracellular) GO:0005874 (cytoskeleton, intracellular)	GO:0005525 (binding, carbohydrate derivative binding) GO:0003924 (catalytic activity, hydrolase activity) GO:0005200 (structural molecule activity, structural constituent of cytoskeleton)	False	True	False	False	False	False	False	False	False	False	False	False	False	False	False	False	False	False	False	False	True	False	False	False	False	False	False	True	False	False	True	True	False	False	True	False	False	False
P18258	P18258	Tubulin alpha-1 chain	N/A	Paracentrotus lividus	452	Tubulin is the major constituent of microtubules. It binds two moles of GTP, one at an exchangeable site on the beta chain and one at a non-exchangeable site on the alpha chain.		http://www.uniprot.org/uniprot/P18258	GO:0007017 cellular process	GO:0005737 (cytoplasm, intracellular) GO:0005874 (cytoskeleton, intracellular)	GO:0005525 (binding, carbohydrate derivative binding) GO:0003924 (catalytic activity, hydrolase activity) GO:0005200 (structural molecule activity, structural constituent of cytoskeleton)	False	True	False	False	False	False	False	False	False	False	False	False	False	False	False	False	False	False	False	False	True	False	False	False	False	False	False	True	False	False	True	True	False	False	True	False	False	False
Q0GU39	Q0GU39	N/A	BHMT	Paracentrotus lividus	381			http://www.uniprot.org/uniprot/Q0GU39	GO:0009086 cellular process	GO:0005737 (cytoplasm, intracellular)	GO:0047150 (catalytic activity, transferase activity) GO:0008270 (binding, ion binding)	False	True	False	False	False	False	False	False	False	False	False	False	False	False	False	False	False	False	False	False	False	False	False	False	False	False	False	True	False	False	True	True	False	False	False	False	False	False
Q1KND2	Q1KND2	N/A	N/A	Paracentrotus lividus	582			http://www.uniprot.org/uniprot/Q1KND2	GO:0042026 cellular process	GO:0005737 (cytoplasm, intracellular)	GO:0005524 (binding, carbohydrate derivative binding)	False	True	False	False	False	False	False	False	False	False	False	False	False	False	False	False	False	False	False	False	False	False	False	False	False	False	False	True	False	False	True	False	False	False	False	False	False	False
Q26638	Q26638	N/A	COLL2alpha	Paracentrotus lividus	1823			http://www.uniprot.org/uniprot/Q26638		GO:0005581 (macromolecular complex, protein complex)		False	False	False	False	False	False	False	False	False	False	False	False	False	False	False	False	False	False	False	False	False	False	False	False	False	False	True	False	False	False	False	False	False	False	False	False	False	False
A0A140GAV9	A0A140GAV9	N/A	ovoA	Paracentrotus lividus	763			http://www.uniprot.org/uniprot/A0A140GAV9				False	False	False	False	False	False	False	False	False	False	False	False	False	False	False	False	False	False	False	False	False	False	False	False	False	False	False	False	False	False	False	False	False	False	False	False	False	False
Q6PTR5	Q6PTR5	Triosephosphate isomerase	N/A	Patiria miniata	210		D-glyceraldehyde 3-phosphate = glycerone phosphate.	http://www.uniprot.org/uniprot/Q6PTR5	GO:0006094 metabolic processGO:0006096 cellular processGO:0006098 cellular process		GO:0004807 (catalytic activity, isomerase activity)	False	True	False	False	False	False	False	True	False	False	False	False	False	False	False	False	False	False	False	False	False	False	False	False	False	False	False	False	False	False	False	True	False	False	False	False	False	False
A0A075FFS3	A0A075FFS3	N/A	N/A	Patiria miniata	372			http://www.uniprot.org/uniprot/A0A075FFS3	GO:0034314 regulation	GO:0005885 (cytoskeleton, intracellular)		False	False	False	False	False	False	False	False	True	False	False	False	False	False	False	False	False	False	False	False	True	False	False	False	False	False	False	False	False	False	False	False	False	False	False	False	False	False
A0A075FGG2	A0A075FGG2	N/A	N/A	Patiria miniata	889			http://www.uniprot.org/uniprot/A0A075FGG2			GO:0005509 (binding, ion binding)	False	False	False	False	False	False	False	False	False	False	False	False	False	False	False	False	False	False	False	False	False	False	False	False	False	False	False	False	False	False	True	False	False	False	False	False	False	False
U3U9X1	U3U9X1	N/A	Gnai	Patiria pectinifera	354			http://www.uniprot.org/uniprot/U3U9X1	GO:0007188 regulation		GO:0005525 (binding, carbohydrate derivative binding) GO:0003924 (catalytic activity, hydrolase activity) GO:0004871 (signal transducer activity)	False	False	False	False	False	False	False	False	True	False	False	False	False	False	False	False	False	False	False	False	False	False	False	False	False	False	False	False	False	False	True	True	False	False	False	False	False	False
F7J220	F7J220	Scavenger receptor cysteine-rich domain superfamily protein	SRCR1	Patiria pectinifera	1128	Involved in aggregate formation and phagocytosis by larval mesenchyme cells and adult coelomocytes. Binds to bacteria and may act as an opsonin in the innate immune system.		http://www.uniprot.org/uniprot/F7J220	GO:0045087 immune system processGO:0006909 localization	GO:0030659 (other intracellular organelles, intracellular) GO:0016021 (other, membrane part)	GO:0005044 (molecular transducer activity, receptor activity)	False	False	False	False	True	False	True	False	False	False	False	False	False	False	False	False	False	False	False	False	False	False	False	False	True	False	False	False	True	False	False	False	False	True	False	False	False	False
A4GZJ3	A4GZJ3	N/A	ApAct	Patiria pectinifera	151			http://www.uniprot.org/uniprot/A4GZJ3				False	False	False	False	False	False	False	False	False	False	False	False	False	False	False	False	False	False	False	False	False	False	False	False	False	False	False	False	False	False	False	False	False	False	False	False	False	False
A9ZT01	A9ZT01	N/A	STARD	Patiria pectinifera	385			http://www.uniprot.org/uniprot/A9ZT01			GO:0008289 (binding, lipid binding)	False	False	False	False	False	False	False	False	False	False	False	False	False	False	False	False	False	False	False	False	False	False	False	False	False	False	False	False	False	False	True	False	False	False	False	False	False	False
Q08LX6	Q08LX6	N/A	Try	Patiria pectinifera	264			http://www.uniprot.org/uniprot/Q08LX6			GO:0004252 (catalytic activity, hydrolase activity)	False	False	False	False	False	False	False	False	False	False	False	False	False	False	False	False	False	False	False	False	False	False	False	False	False	False	False	False	False	False	False	True	False	False	False	False	False	False
A0A067Z2V5	A0A067Z2V5	N/A	N/A	Patiriella regularis	1893			http://www.uniprot.org/uniprot/A0A067Z2V5			GO:0005319 (transporter, substrate-specific transporter activity)	False	False	False	False	False	False	False	False	False	False	False	False	False	False	False	False	False	False	False	False	False	False	False	False	False	False	False	False	False	False	False	False	False	False	False	False	False	False
A0A091SK93	A0A091SK93	N/A		Pelecanus crispus	479			http://www.uniprot.org/uniprot/A0A091SK93			GO:0005524 (binding, carbohydrate derivative binding) GO:0004672 (catalytic activity, transferase activity)	False	False	False	False	False	False	False	False	False	False	False	False	False	False	False	False	False	False	False	False	False	False	False	False	False	False	False	False	False	False	True	True	False	False	False	False	False	False
A0A0A7CB02	A0A0A7CB02	Superoxide dismutase [Cu-Zn]	N/A	Perinereis aibuhitensis	150	Destroys radicals which are normally produced within the cells and which are toxic to biological systems.	2 superoxide + 2 H(+) = O(2) + H(2)O(2).	http://www.uniprot.org/uniprot/A0A0A7CB02			GO:0046872 (binding, ion binding) GO:0004784 (antioxidant activity, superoxide dismutase activity)	False	False	False	False	False	False	False	False	False	False	False	False	False	False	False	False	False	False	False	False	False	False	False	False	False	False	False	False	False	True	True	False	False	False	False	False	False	False
S4RVB5	S4RVB5	ATP-citrate synthase	ACLY (1 of many)	Petromyzon marinus	1102	ATP-citrate synthase is the primary enzyme responsible for the synthesis of cytosolic acetyl-CoA in many tissues.	ADP + phosphate + acetyl-CoA + oxaloacetate = ATP + citrate + CoA.	http://www.uniprot.org/uniprot/S4RVB5	GO:0006085 cellular processGO:0006101 cellular processGO:0006629 metabolic process	GO:0005737 (cytoplasm, intracellular)	GO:0005524 (binding, carbohydrate derivative binding) GO:0003878 (catalytic activity, transferase activity) GO:0048037 (binding, cofactor binding) GO:0046872 (binding, ion binding)	False	True	False	False	False	False	False	True	False	False	False	False	False	False	False	False	False	False	False	False	False	False	False	False	False	False	False	True	False	False	True	True	False	False	False	False	False	False
A0A093QZL2	A0A093QZL2	N/A		Phalacrocorax carbo	292			http://www.uniprot.org/uniprot/A0A093QZL2	GO:0009058 metabolic process		GO:0003824 (catalytic activity) GO:0030170 (binding, cofactor binding)	False	False	False	False	False	False	False	True	False	False	False	False	False	False	False	False	False	False	False	False	False	False	False	False	False	False	False	False	False	False	True	True	False	False	False	False	False	False
B6CQR3	B6CQR3	N/A	N/A	Phascolosoma esculenta	658			http://www.uniprot.org/uniprot/B6CQR3			GO:0005524 (binding, carbohydrate derivative binding)	False	False	False	False	False	False	False	False	False	False	False	False	False	False	False	False	False	False	False	False	False	False	False	False	False	False	False	False	False	False	True	False	False	False	False	False	False	False
A0A023SFM5	A0A023SFM5	N/A	N/A	Pisaster brevispinus	666			http://www.uniprot.org/uniprot/A0A023SFM5	GO:0007342 cellular component organization or biogenesis			False	False	False	False	False	False	False	False	False	False	False	True	False	False	False	False	False	False	False	False	False	False	False	False	False	False	False	False	False	False	False	False	False	False	False	False	False	False
P12717	P12717	Actin, muscle	N/A	Pisaster ochraceus	376	Actins are highly conserved proteins that are involved in various types of cell motility and are ubiquitously expressed in all eukaryotic cells.		http://www.uniprot.org/uniprot/P12717		GO:0005737 (cytoplasm, intracellular) GO:0005856 (cytoskeleton, intracellular)	GO:0005524 (binding, carbohydrate derivative binding)	False	False	False	False	False	False	False	False	False	False	False	False	False	False	False	False	False	False	False	False	True	False	False	False	False	False	False	True	False	False	True	False	False	False	False	False	False	False
O76806	O76806	Mitogen-activated protein kinase	MIPK	Pisaster ochraceus	363		ATP + a protein = ADP + a phosphoprotein.	http://www.uniprot.org/uniprot/O76806		GO:0005622 (other, intracellular)	GO:0005524 (binding, carbohydrate derivative binding) GO:0004707 (catalytic activity, transferase activity)	False	False	False	False	False	False	False	False	False	False	False	False	False	False	False	False	False	False	False	False	False	False	False	False	False	False	False	False	True	False	True	True	False	False	False	False	False	False
A0A0S7MDK6	A0A0S7MDK6	N/A	RL11	Poeciliopsis prolifica	184			http://www.uniprot.org/uniprot/A0A0S7MDK6	GO:0006412 cellular process	GO:0005840 (ribosome, intracellular)	GO:0003735 (structural molecule activity, structural constituent of ribosome)	False	True	False	False	False	False	False	False	False	False	False	False	False	False	True	False	False	False	False	False	False	False	False	False	False	False	False	False	False	False	False	False	False	False	True	False	False	False
A0A0S7G6U6	A0A0S7G6U6	N/A	PI4KA	Poeciliopsis prolifica	973			http://www.uniprot.org/uniprot/A0A0S7G6U6	GO:0046854 cellular processGO:0048015 regulation	GO:0005622 (other, intracellular)	GO:0016301 (catalytic activity, transferase activity)	False	True	False	False	False	False	False	False	True	False	False	False	False	False	False	False	False	False	False	False	False	False	False	False	False	False	False	False	True	False	False	True	False	False	False	False	False	False
A0A0S7IIN4	A0A0S7IIN4	N/A	CPNE5	Poeciliopsis prolifica	181			http://www.uniprot.org/uniprot/A0A0S7IIN4				False	False	False	False	False	False	False	False	False	False	False	False	False	False	False	False	False	False	False	False	False	False	False	False	False	False	False	False	False	False	False	False	False	False	False	False	False	False
A0A0S7GSU5	A0A0S7GSU5	N/A	ETFA	Poeciliopsis prolifica	333			http://www.uniprot.org/uniprot/A0A0S7GSU5			GO:0009055 (electron carrier activity) GO:0050660 (binding, cofactor binding)	False	False	False	False	False	False	False	False	False	False	False	False	False	False	False	False	False	False	False	False	False	False	False	False	False	False	False	False	False	False	True	False	False	False	False	False	False	False
A0A0S7K2S3	A0A0S7K2S3	N/A	HN1	Poeciliopsis prolifica	152			http://www.uniprot.org/uniprot/A0A0S7K2S3				False	False	False	False	False	False	False	False	False	False	False	False	False	False	False	False	False	False	False	False	False	False	False	False	False	False	False	False	False	False	False	False	False	False	False	False	False	False
D0ES27	D0ES27	N/A	N/A	Polyrhachis vicina	376			http://www.uniprot.org/uniprot/D0ES27			GO:0005524 (binding, carbohydrate derivative binding)	False	False	False	False	False	False	False	False	False	False	False	False	False	False	False	False	False	False	False	False	False	False	False	False	False	False	False	False	False	False	True	False	False	False	False	False	False	False
Q5RC34	Q5RC34	Myosin regulatory light chain 12A	MYL12A	Pongo abelii		Myosin regulatory subunit that plays an important role in regulation of both smooth muscle and nonmuscle cell contractile activity via its phosphorylation. Implicated in cytokinesis, receptor capping, and cell locomotion (By similarity).		http://www.uniprot.org/uniprot/Q5RC34		GO:0016459 (cytoskeleton, intracellular)	GO:0005509 (binding, ion binding)	False	False	False	False	False	False	False	False	False	False	False	False	False	False	False	False	False	False	False	False	True	False	False	False	False	False	False	False	False	False	True	False	False	False	False	False	False	False
F1AQ56	F1AQ56	N/A	fabp	Procambarus clarkii	136			http://www.uniprot.org/uniprot/F1AQ56			GO:0008289 (binding, lipid binding) GO:0005215 (transporter)	False	False	False	False	False	False	False	False	False	False	False	False	False	False	False	False	False	False	False	False	False	False	False	False	False	False	False	False	False	False	True	False	False	False	False	False	False	False
D3VNG8	D3VNG8	Citrate synthase	cs	Psammechinus miliaris	464			http://www.uniprot.org/uniprot/D3VNG8	GO:0006099 cellular process		GO:0004108 (catalytic activity, transferase activity)	False	True	False	False	False	False	False	False	False	False	False	False	False	False	False	False	False	False	False	False	False	False	False	False	False	False	False	False	False	False	False	True	False	False	False	False	False	False
E2S0A9	E2S0A9	Glyceraldehyde-3-phosphate dehydrogenase	GAPDH	Pseudocentrotus depressus	337		D-glyceraldehyde 3-phosphate + phosphate + NAD(+) = 3-phospho-D-glyceroyl phosphate + NADH.	http://www.uniprot.org/uniprot/E2S0A9	GO:0006006 metabolic processGO:0006096 cellular process		GO:0004365 (catalytic activity, oxidoreductase activity) GO:0051287 (binding, cofactor binding) GO:0050661 (binding, cofactor binding)	False	True	False	False	False	False	False	True	False	False	False	False	False	False	False	False	False	False	False	False	False	False	False	False	False	False	False	False	False	False	True	True	False	False	False	False	False	False
P14604	P14604	Enoyl-CoA hydratase, mitochondrial	Echs1	Rattus norvegicus	290	Straight-chain enoyl-CoA thioesters from C4 up to at least C16 are processed, although with decreasing catalytic rate. Has high substrate specificity for crotonyl-CoA and moderate specificity for acryloyl-CoA, 3-methylcrotonyl-CoA and methacrylyl-CoA. It is noteworthy that binds tiglyl-CoA, but hydrates only a small amount of this substrate.	(3S)-3-hydroxyacyl-CoA = trans-2(or 3)-enoyl-CoA + H(2)O.	http://www.uniprot.org/uniprot/P14604	GO:0006635 cellular process	GO:0005759 (mitochondria, intracellular) GO:0005739 (mitochondria, intracellular)	GO:0004300 (catalytic activity, lyase activity)	False	True	False	False	False	False	False	False	False	False	False	False	False	False	False	False	False	True	False	False	False	False	False	False	False	False	False	False	False	False	False	True	False	False	False	False	False	False
Q6IRK8	Q6IRK8	N/A	Sptan1	Rattus norvegicus	2452			http://www.uniprot.org/uniprot/Q6IRK8			GO:0005509 (binding, ion binding)	False	False	False	False	False	False	False	False	False	False	False	False	False	False	False	False	False	False	False	False	False	False	False	False	False	False	False	False	False	False	True	False	False	False	False	False	False	False
A0A131Z403	A0A131Z403	Proteasome subunit alpha type	N/A	Rhipicephalus appendiculatus	279	The proteasome is a multicatalytic proteinase complex which is characterized by its ability to cleave peptides with Arg, Phe, Tyr, Leu, and Glu adjacent to the leaving group at neutral or slightly basic pH.	Cleavage of peptide bonds with very broad specificity.	http://www.uniprot.org/uniprot/A0A131Z403	GO:0006511 cellular process	GO:0005737 (cytoplasm, intracellular) GO:0005634 (nucleus, intracellular) GO:0019773 (macromolecular complex, intracellular)	GO:0004298 (catalytic activity, hydrolase activity)	False	True	False	False	False	False	False	False	False	False	False	False	False	False	False	False	False	False	True	False	False	False	False	False	False	False	True	True	False	False	False	True	False	False	False	False	False	False
A0A131YUL3	A0A131YUL3	N/A	N/A	Rhipicephalus appendiculatus	4917			http://www.uniprot.org/uniprot/A0A131YUL3			GO:0005524 (binding, carbohydrate derivative binding) GO:0004672 (catalytic activity, transferase activity)	False	False	False	False	False	False	False	False	False	False	False	False	False	False	False	False	False	False	False	False	False	False	False	False	False	False	False	False	False	False	True	True	False	False	False	False	False	False
R4WRT4	R4WRT4	Clathrin heavy chain	N/A	Riptortus pedestris	1681	Clathrin is the major protein of the polyhedral coat of coated pits and vesicles.		http://www.uniprot.org/uniprot/R4WRT4	GO:0006886 localizationGO:0016192 localization	GO:0030132 (plasma membrane, cell periphery) GO:0030130 (other intracellular organelles, endomembrane system)	GO:0005198 (structural molecule activity)	False	False	False	False	False	False	True	False	False	False	False	False	False	False	False	False	False	False	False	False	False	True	False	False	True	False	False	False	False	False	False	False	False	False	True	False	False	False
G9HSP2	G9HSP2	N/A	GSTS1	Ruditapes philippinarum	203			http://www.uniprot.org/uniprot/G9HSP2			GO:0016740 (catalytic activity, transferase activity)	False	False	False	False	False	False	False	False	False	False	False	False	False	False	False	False	False	False	False	False	False	False	False	False	False	False	False	False	False	False	False	True	False	False	False	False	False	False
D1LX78	D1LX78	N/A	N/A	Saccoglossus kowalevskii	1227			http://www.uniprot.org/uniprot/D1LX78	GO:0007264 regulation	GO:0005622 (other, intracellular)	GO:0005525 (binding, carbohydrate derivative binding)	False	False	False	False	False	False	False	False	True	False	False	False	False	False	False	False	False	False	False	False	False	False	False	False	False	False	False	False	True	False	True	False	False	False	False	False	False	False
D1LX63	D1LX63	N/A	N/A	Saccoglossus kowalevskii	294			http://www.uniprot.org/uniprot/D1LX63		GO:0016021 (other, membrane part)		False	False	False	False	False	False	False	False	False	False	False	False	False	False	False	False	False	False	False	False	False	False	False	False	False	False	False	False	True	False	False	False	False	False	False	False	False	False
B5M230	B5M230	N/A	N/A	Saccoglossus kowalevskii	197			http://www.uniprot.org/uniprot/B5M230			GO:0008270 (binding, ion binding)	False	False	False	False	False	False	False	False	False	False	False	False	False	False	False	False	False	False	False	False	False	False	False	False	False	False	False	False	False	False	True	False	False	False	False	False	False	False
D1LX69	D1LX69	N/A	N/A	Saccoglossus kowalevskii	892			http://www.uniprot.org/uniprot/D1LX69		GO:0016459 (cytoskeleton, intracellular)	GO:0003774 (catalytic activity, hydrolase activity)	False	False	False	False	False	False	False	False	False	False	False	False	False	False	False	False	False	False	False	False	True	False	False	False	False	False	False	False	False	False	False	True	False	False	False	False	False	False
A0A0U2IDP2	A0A0U2IDP2	N/A	N/A	Saccoglossus kowalevskii	1938			http://www.uniprot.org/uniprot/A0A0U2IDP2		GO:0016459 (cytoskeleton, intracellular)	GO:0005524 (binding, carbohydrate derivative binding) GO:0003774 (catalytic activity, hydrolase activity)	False	False	False	False	False	False	False	False	False	False	False	False	False	False	False	False	False	False	False	False	True	False	False	False	False	False	False	False	False	False	True	True	False	False	False	False	False	False
D1LX70	D1LX70	N/A	N/A	Saccoglossus kowalevskii	433			http://www.uniprot.org/uniprot/D1LX70			GO:0005524 (binding, carbohydrate derivative binding) GO:0004674 (catalytic activity, transferase activity)	False	False	False	False	False	False	False	False	False	False	False	False	False	False	False	False	False	False	False	False	False	False	False	False	False	False	False	False	False	False	True	True	False	False	False	False	False	False
C0HBE5	C0HBE5	N/A	ARP3	Salmo salar	418			http://www.uniprot.org/uniprot/C0HBE5	GO:0034314 regulation	GO:0005885 (cytoskeleton, intracellular)	GO:0005524 (binding, carbohydrate derivative binding)	False	False	False	False	False	False	False	False	True	False	False	False	False	False	False	False	False	False	False	False	True	False	False	False	False	False	False	False	False	False	True	False	False	False	False	False	False	False
B9EPC2	B9EPC2	Translocon-associated protein subunit beta	SSRB	Salmo salar	184	TRAP proteins are part of a complex whose function is to bind calcium to the ER membrane and thereby regulate the retention of ER resident proteins.		http://www.uniprot.org/uniprot/B9EPC2		GO:0005789 (er, endomembrane system) GO:0016021 (other, membrane part)		False	False	False	False	False	False	False	False	False	False	False	False	False	False	False	False	True	False	False	False	False	False	False	False	False	False	False	False	True	False	False	False	False	False	False	False	False	False
A0A131ZY41	A0A131ZY41	N/A		Sarcoptes scabiei	180			http://www.uniprot.org/uniprot/A0A131ZY41				False	False	False	False	False	False	False	False	False	False	False	False	False	False	False	False	False	False	False	False	False	False	False	False	False	False	False	False	False	False	False	False	False	False	False	False	False	False
A0A132A5K4	A0A132A5K4	N/A		Sarcoptes scabiei	9023			http://www.uniprot.org/uniprot/A0A132A5K4			GO:0005524 (binding, carbohydrate derivative binding) GO:0004672 (catalytic activity, transferase activity)	False	False	False	False	False	False	False	False	False	False	False	False	False	False	False	False	False	False	False	False	False	False	False	False	False	False	False	False	False	False	True	True	False	False	False	False	False	False
A0A0N8K010	A0A0N8K010	Peptidyl-prolyl cis-trans isomerase		Scleropages formosus	205	PPIases accelerate the folding of proteins. It catalyzes the cis-trans isomerization of proline imidic peptide bonds in oligopeptides.	Peptidylproline (omega=180) = peptidylproline (omega=0).	http://www.uniprot.org/uniprot/A0A0N8K010	GO:0006457 cellular process		GO:0003755 (catalytic activity, isomerase activity)	False	True	False	False	False	False	False	False	False	False	False	False	False	False	False	False	False	False	False	False	False	False	False	False	False	False	False	False	False	False	False	True	False	False	False	False	False	False
A0A0P7VJD8	A0A0P7VJD8	N/A		Scleropages formosus	2542			http://www.uniprot.org/uniprot/A0A0P7VJD8	GO:0007155 interaction with cells and organismsGO:0007016 regulation	GO:0005856 (cytoskeleton, intracellular) GO:0005925 (other, anchoring junction) GO:0001726 (other, cell leading edge)	GO:0005200 (structural molecule activity, structural constituent of cytoskeleton)	False	False	False	False	False	True	False	False	True	False	False	False	False	False	False	False	False	False	False	False	True	False	False	False	False	False	False	False	True	False	False	False	False	False	True	False	False	False
A0A0P7XA96	A0A0P7XA96	N/A		Scleropages formosus	1660			http://www.uniprot.org/uniprot/A0A0P7XA96	GO:0043087 regulationGO:0007165 regulation			False	False	False	False	False	False	False	False	True	False	False	False	False	False	False	False	False	False	False	False	False	False	False	False	False	False	False	False	False	False	False	False	False	False	False	False	False	False
A0A0P7UQH2	A0A0P7UQH2	N/A		Scleropages formosus	245			http://www.uniprot.org/uniprot/A0A0P7UQH2	GO:0070972 localization	GO:0005789 (er, endomembrane system) GO:0016021 (other, membrane part)		False	False	False	False	False	False	True	False	False	False	False	False	False	False	False	False	True	False	False	False	False	False	False	False	False	False	False	False	True	False	False	False	False	False	False	False	False	False
D2DSN4	D2DSN4	N/A	N/A	Scylla paramamosain	147			http://www.uniprot.org/uniprot/D2DSN4			GO:0005509 (binding, ion binding)	False	False	False	False	False	False	False	False	False	False	False	False	False	False	False	False	False	False	False	False	False	False	False	False	False	False	False	False	False	False	True	False	False	False	False	False	False	False
E2FIA9	E2FIA9	N/A	N/A	Sphaerechinus granularis	826			http://www.uniprot.org/uniprot/E2FIA9			GO:0005525 (binding, carbohydrate derivative binding) GO:0003924 (catalytic activity, hydrolase activity) GO:0003746 (binding, heterocyclic compound binding)	False	False	False	False	False	False	False	False	False	False	False	False	False	False	False	False	False	False	False	False	False	False	False	False	False	False	False	False	False	False	True	True	False	False	False	False	False	False
A0A087TXJ3	A0A087TXJ3	Rab GDP dissociation inhibitor		Stegodyphus mimosarum	443	Regulates the GDP/GTP exchange reaction of most RAB proteins by inhibiting the dissociation of GDP from them, and the subsequent binding of GTP.		http://www.uniprot.org/uniprot/A0A087TXJ3	GO:0015031 localizationGO:0007264 regulation	GO:0005737 (cytoplasm, intracellular)	GO:0005096 (molecular function regulator, enzyme regulator activity) GO:0016491 (catalytic activity, oxidoreductase activity) GO:0005093 (molecular function regulator, enzyme regulator activity)	False	False	False	False	False	False	True	False	True	False	False	False	False	False	False	False	False	False	False	False	False	False	False	False	False	False	False	True	False	False	False	True	False	False	False	False	False	False
A0A087UJQ4	A0A087UJQ4	N/A		Stegodyphus mimosarum	322			http://www.uniprot.org/uniprot/A0A087UJQ4			GO:0005509 (binding, ion binding)	False	False	False	False	False	False	False	False	False	False	False	False	False	False	False	False	False	False	False	False	False	False	False	False	False	False	False	False	False	False	True	False	False	False	False	False	False	False
A0A087UA77	A0A087UA77	N/A		Stegodyphus mimosarum	83			http://www.uniprot.org/uniprot/A0A087UA77		GO:0005739 (mitochondria, intracellular)	GO:0004129 (catalytic activity, oxidoreductase activity)	False	False	False	False	False	False	False	False	False	False	False	False	False	False	False	False	False	True	False	False	False	False	False	False	False	False	False	False	False	False	False	True	False	False	False	False	False	False
A0A087TAB2	A0A087TAB2	N/A		Stegodyphus mimosarum	420			http://www.uniprot.org/uniprot/A0A087TAB2			GO:0005524 (binding, carbohydrate derivative binding) GO:0004386 (catalytic activity, hydrolase activity) GO:0003743 (binding, heterocyclic compound binding)	False	False	False	False	False	False	False	False	False	False	False	False	False	False	False	False	False	False	False	False	False	False	False	False	False	False	False	False	False	False	True	True	False	False	False	False	False	False
A0A087UGB2	A0A087UGB2	N/A		Stegodyphus mimosarum	1966			http://www.uniprot.org/uniprot/A0A087UGB2		GO:0016459 (cytoskeleton, intracellular)	GO:0005524 (binding, carbohydrate derivative binding) GO:0003774 (catalytic activity, hydrolase activity)	False	False	False	False	False	False	False	False	False	False	False	False	False	False	False	False	False	False	False	False	True	False	False	False	False	False	False	False	False	False	True	True	False	False	False	False	False	False
A0A087UBU0	A0A087UBU0	N/A		Stegodyphus mimosarum	191			http://www.uniprot.org/uniprot/A0A087UBU0				False	False	False	False	False	False	False	False	False	False	False	False	False	False	False	False	False	False	False	False	False	False	False	False	False	False	False	False	False	False	False	False	False	False	False	False	False	False
A0A087T8Y5	A0A087T8Y5	N/A		Stegodyphus mimosarum	1219			http://www.uniprot.org/uniprot/A0A087T8Y5				False	False	False	False	False	False	False	False	False	False	False	False	False	False	False	False	False	False	False	False	False	False	False	False	False	False	False	False	False	False	False	False	False	False	False	False	False	False
A0A0P0H429	A0A0P0H429	Phosphotransferase	N/A	Stichopus japonicus	446			http://www.uniprot.org/uniprot/A0A0P0H429	GO:0001678 regulationGO:0006096 cellular process	GO:0005623 (other)	GO:0005524 (binding, carbohydrate derivative binding) GO:0005536 (binding, carbohydrate binding) GO:0004396 (catalytic activity, transferase activity)	False	True	False	False	False	False	False	False	True	False	False	False	False	False	False	False	False	False	False	False	False	False	False	False	False	False	False	False	True	False	True	True	False	False	False	False	False	False
A0A0N7IL87	A0A0N7IL87	ATP-dependent 6-phosphofructokinase	N/A	Stichopus japonicus	827	Catalyzes the phosphorylation of D-fructose 6-phosphate to fructose 1,6-bisphosphate by ATP, the first committing step of glycolysis.	ATP + D-fructose 6-phosphate = ADP + D-fructose 1,6-bisphosphate.	http://www.uniprot.org/uniprot/A0A0N7IL87	GO:0006002 cellular process	GO:0005737 (cytoplasm, intracellular)	GO:0003872 (catalytic activity, transferase activity) GO:0005524 (binding, carbohydrate derivative binding) GO:0046872 (binding, ion binding)	False	True	False	False	False	False	False	False	False	False	False	False	False	False	False	False	False	False	False	False	False	False	False	False	False	False	False	True	False	False	True	True	False	False	False	False	False	False
G8H307	G8H307	N/A	N/A	Stichopus japonicus	815			http://www.uniprot.org/uniprot/G8H307	GO:0009236 cellular processGO:0006457 cellular processGO:0006950 response to stimulus		GO:0005524 (binding, carbohydrate derivative binding)	False	True	False	False	False	False	False	False	False	False	True	False	False	False	False	False	False	False	False	False	False	False	False	False	False	False	False	False	False	False	True	False	False	False	False	False	False	False
A0A0G2R1T1	A0A0G2R1T1	N/A	hsp60	Stichopus japonicus	587			http://www.uniprot.org/uniprot/A0A0G2R1T1	GO:0042026 cellular process	GO:0005737 (cytoplasm, intracellular)	GO:0005524 (binding, carbohydrate derivative binding)	False	True	False	False	False	False	False	False	False	False	False	False	False	False	False	False	False	False	False	False	False	False	False	False	False	False	False	True	False	False	True	False	False	False	False	False	False	False
A0A0H4BK46	A0A0H4BK46	Protein disulfide-isomerase	N/A	Stichopus japonicus	503		Catalyzes the rearrangement of -S-S- bonds in proteins.	http://www.uniprot.org/uniprot/A0A0H4BK46	GO:0045454 regulation	GO:0005783 (er, endomembrane system)	GO:0003756 (catalytic activity, isomerase activity)	False	False	False	False	False	False	False	False	True	False	False	False	False	False	False	False	True	False	False	False	False	False	False	False	False	False	False	False	False	False	False	True	False	False	False	False	False	False
A0A0H4BE19	A0A0H4BE19	N/A	N/A	Stichopus japonicus	670			http://www.uniprot.org/uniprot/A0A0H4BE19			GO:0005524 (binding, carbohydrate derivative binding)	False	False	False	False	False	False	False	False	False	False	False	False	False	False	False	False	False	False	False	False	False	False	False	False	False	False	False	False	False	False	True	False	False	False	False	False	False	False
T1JFU3	T1JFU3	T-complex protein 1 subunit gamma	N/A	Strigamia maritima	549	Molecular chaperone; assists the folding of proteins upon ATP hydrolysis.		http://www.uniprot.org/uniprot/T1JFU3	GO:0006457 cellular process	GO:0005737 (cytoplasm, intracellular)	GO:0005524 (binding, carbohydrate derivative binding)	False	True	False	False	False	False	False	False	False	False	False	False	False	False	False	False	False	False	False	False	False	False	False	False	False	False	False	True	False	False	True	False	False	False	False	False	False	False
D9IVF0	D9IVF0	N/A	GPX	Strongylocentrotus intermedius	218			http://www.uniprot.org/uniprot/D9IVF0	GO:0045454 regulation	GO:0005623 (other)	GO:0004601 (antioxidant activity, peroxidase activity) GO:0051920 (antioxidant activity, peroxiredoxin activity)	False	False	False	False	False	False	False	False	True	False	False	False	False	False	False	False	False	False	False	False	False	False	False	False	False	False	False	False	True	True	False	False	False	False	False	False	False	False
D9IVE8	D9IVE8	N/A	ACBP2	Strongylocentrotus intermedius	87			http://www.uniprot.org/uniprot/D9IVE8			GO:0000062 (binding, cofactor binding)	False	False	False	False	False	False	False	False	False	False	False	False	False	False	False	False	False	False	False	False	False	False	False	False	False	False	False	False	False	False	True	False	False	False	False	False	False	False
W4ZL44	W4ZL44	Glycerol-3-phosphate dehydrogenase [NAD(+)]	N/A	Strongylocentrotus purpuratus	358		sn-glycerol 3-phosphate + NAD(+) = glycerone phosphate + NADH.	http://www.uniprot.org/uniprot/W4ZL44	GO:0005975 metabolic processGO:0046168 cellular process	GO:0009331 (macromolecular complex, intracellular)	GO:0004367 (catalytic activity, oxidoreductase activity) GO:0051287 (binding, cofactor binding)	False	True	False	False	False	False	False	True	False	False	False	False	False	False	False	False	False	False	False	False	False	False	False	False	False	False	True	False	False	False	True	True	False	False	False	False	False	False
W4XD09	W4XD09	Alpha-1,4 glucan phosphorylase	N/A	Strongylocentrotus purpuratus	843	Phosphorylase is an important allosteric enzyme in carbohydrate metabolism. Enzymes from different sources differ in their regulatory mechanisms and in their natural substrates. However, all known phosphorylases share catalytic and structural properties.	((1->4)-alpha-D-glucosyl)(n) + phosphate = ((1->4)-alpha-D-glucosyl)(n-1) + alpha-D-glucose 1-phosphate.	http://www.uniprot.org/uniprot/W4XD09	GO:0005980 cellular process	GO:0005737 (cytoplasm, intracellular)	GO:0008184 (catalytic activity, transferase activity) GO:0030170 (binding, cofactor binding)	False	True	False	False	False	False	False	False	False	False	False	False	False	False	False	False	False	False	False	False	False	False	False	False	False	False	False	True	False	False	True	True	False	False	False	False	False	False
W4YAR9	W4YAR9	Glucose-6-phosphate isomerase	N/A	Strongylocentrotus purpuratus	553		D-glucose 6-phosphate = D-fructose 6-phosphate.	http://www.uniprot.org/uniprot/W4YAR9	GO:0006094 metabolic processGO:0006096 cellular process		GO:0004347 (catalytic activity, isomerase activity)	False	True	False	False	False	False	False	True	False	False	False	False	False	False	False	False	False	False	False	False	False	False	False	False	False	False	False	False	False	False	False	True	False	False	False	False	False	False
W4XEK3	W4XEK3	Pyruvate kinase	N/A	Strongylocentrotus purpuratus	495		ATP + pyruvate = ADP + phosphoenolpyruvate.	http://www.uniprot.org/uniprot/W4XEK3	GO:0006096 cellular process	GO:0005737 (cytoplasm, intracellular)	GO:0016301 (catalytic activity, transferase activity) GO:0000287 (binding, ion binding) GO:0030955 (binding, ion binding) GO:0004743 (catalytic activity, transferase activity)	False	True	False	False	False	False	False	False	False	False	False	False	False	False	False	False	False	False	False	False	False	False	False	False	False	False	False	True	False	False	True	True	False	False	False	False	False	False
W4XP66	W4XP66	Isocitrate dehydrogenase [NADP]	N/A	Strongylocentrotus purpuratus	408		Isocitrate + NADP(+) = 2-oxoglutarate + CO(2) + NADPH.	http://www.uniprot.org/uniprot/W4XP66	GO:0006102 cellular processGO:0006099 cellular process		GO:0004450 (catalytic activity, oxidoreductase activity) GO:0000287 (binding, ion binding) GO:0051287 (binding, cofactor binding)	False	True	False	False	False	False	False	False	False	False	False	False	False	False	False	False	False	False	False	False	False	False	False	False	False	False	False	False	False	False	True	True	False	False	False	False	False	False
A0A0B4J2V4	A0A0B4J2V4	Adenylate kinase	N/A	Strongylocentrotus purpuratus	249	Catalyzes the reversible transfer of the terminal phosphate group between ATP and AMP. Plays an important role in cellular energy homeostasis and in adenine nucleotide metabolism. Adenylate kinase activity is critical for regulation of the phosphate utilization and the AMP de novo biosynthesis pathways.	ATP + AMP = 2 ADP.	http://www.uniprot.org/uniprot/A0A0B4J2V4	GO:0006172 cellular processGO:0046033 cellular processGO:0046034 cellular process	GO:0005829 (cytoplasm, intracellular) GO:0005758 (mitochondria, envelope)	GO:0004017 (catalytic activity, transferase activity) GO:0005524 (binding, carbohydrate derivative binding)	False	True	False	False	False	False	False	False	False	False	False	False	False	False	False	False	False	True	False	False	False	False	False	False	False	False	False	True	False	False	True	True	False	False	False	False	False	False
P62783	P62783	Histone H4	N/A	Strongylocentrotus purpuratus	103	Core component of nucleosome. Nucleosomes wrap and compact DNA into chromatin, limiting DNA accessibility to the cellular machineries which require DNA as a template. Histones thereby play a central role in transcription regulation, DNA repair, DNA replication and chromosomal stability. DNA accessibility is regulated via a complex set of post-translational modifications of histones, also called h…		http://www.uniprot.org/uniprot/P62783	GO:0006334 cellular component organization or biogenesis	GO:0000788 (chromosome, intracellular)	GO:0003677 (binding, heterocyclic compound binding) GO:0042393 (binding, protein binding)	False	False	False	False	False	False	False	False	False	False	False	True	False	True	False	False	False	False	False	False	False	False	False	False	False	False	False	False	False	False	True	False	False	False	False	False	False	False
W4ZE42	W4ZE42	Histone H4	N/A	Strongylocentrotus purpuratus	103	Core component of nucleosome. Nucleosomes wrap and compact DNA into chromatin, limiting DNA accessibility to the cellular machineries which require DNA as a template. Histones thereby play a central role in transcription regulation, DNA repair, DNA replication and chromosomal stability. DNA accessibility is regulated via a complex set of post-translational modifications of histones, also called h…		http://www.uniprot.org/uniprot/W4ZE42	GO:0006334 cellular component organization or biogenesis	GO:0000788 (chromosome, intracellular)	GO:0003677 (binding, heterocyclic compound binding) GO:0042393 (binding, protein binding)	False	False	False	False	False	False	False	False	False	False	False	True	False	True	False	False	False	False	False	False	False	False	False	False	False	False	False	False	False	False	True	False	False	False	False	False	False	False
B3FNR9	B3FNR9	N/A	N/A	Strongylocentrotus purpuratus	649			http://www.uniprot.org/uniprot/B3FNR9	GO:0006351 cellular process	GO:0005634 (nucleus, intracellular)	GO:0003677 (binding, heterocyclic compound binding) GO:0003700 (nucleic acid binding transcription factor activity, transcription factor activity, sequence-specific DNA binding)	False	True	False	False	False	False	False	False	False	False	False	False	False	False	False	False	False	False	True	False	False	False	False	False	False	False	False	False	False	False	True	False	False	False	False	False	False	False
Q868Z7	Q868Z7	N/A	N/A	Strongylocentrotus purpuratus	806			http://www.uniprot.org/uniprot/Q868Z7	GO:0006457 cellular processGO:0006950 response to stimulus		GO:0005524 (binding, carbohydrate derivative binding)	False	True	False	False	False	False	False	False	False	False	True	False	False	False	False	False	False	False	False	False	False	False	False	False	False	False	False	False	False	False	True	False	False	False	False	False	False	False
W4YDE0	W4YDE0	Adenosylhomocysteinase	N/A	Strongylocentrotus purpuratus	431		S-adenosyl-L-homocysteine + H(2)O = L-homocysteine + adenosine.	http://www.uniprot.org/uniprot/W4YDE0	GO:0006730 cellular processGO:0033353 cellular process	GO:0005829 (cytoplasm, intracellular)	GO:0004013 (catalytic activity, hydrolase activity)	False	True	False	False	False	False	False	False	False	False	False	False	False	False	False	False	False	False	False	False	False	False	False	False	False	False	False	True	False	False	False	True	False	False	False	False	False	False
W4YBQ8	W4YBQ8	N/A	N/A	Strongylocentrotus purpuratus	361			http://www.uniprot.org/uniprot/W4YBQ8	GO:0006936 interaction with cells and organisms	GO:0005861 (cytoskeleton, intracellular)		False	False	False	False	False	True	False	False	False	False	False	False	False	False	False	False	False	False	False	False	True	False	False	False	False	False	False	False	False	False	False	False	False	False	False	False	False	False
B0FLR0	B0FLR0	N/A	N/A	Strongylocentrotus purpuratus	831			http://www.uniprot.org/uniprot/B0FLR0	GO:0007010 cellular component organization or biogenesis			False	False	False	False	False	False	False	False	False	False	False	True	False	False	False	False	False	False	False	False	False	False	False	False	False	False	False	False	False	False	False	False	False	False	False	False	False	False
W4XHC0	W4XHC0	Tubulin beta chain	N/A	Strongylocentrotus purpuratus	447	Tubulin is the major constituent of microtubules. It binds two moles of GTP, one at an exchangeable site on the beta chain and one at a non-exchangeable site on the alpha chain.		http://www.uniprot.org/uniprot/W4XHC0	GO:0007017 cellular process	GO:0005737 (cytoplasm, intracellular) GO:0005874 (cytoskeleton, intracellular)	GO:0005525 (binding, carbohydrate derivative binding) GO:0003924 (catalytic activity, hydrolase activity) GO:0005200 (structural molecule activity, structural constituent of cytoskeleton)	False	True	False	False	False	False	False	False	False	False	False	False	False	False	False	False	False	False	False	False	True	False	False	False	False	False	False	True	False	False	True	True	False	False	True	False	False	False
W4YBZ7	W4YBZ7	Tubulin beta chain	N/A	Strongylocentrotus purpuratus	446	Tubulin is the major constituent of microtubules. It binds two moles of GTP, one at an exchangeable site on the beta chain and one at a non-exchangeable site on the alpha chain.		http://www.uniprot.org/uniprot/W4YBZ7	GO:0007017 cellular process	GO:0005737 (cytoplasm, intracellular) GO:0005874 (cytoskeleton, intracellular)	GO:0005525 (binding, carbohydrate derivative binding) GO:0003924 (catalytic activity, hydrolase activity) GO:0005200 (structural molecule activity, structural constituent of cytoskeleton)	False	True	False	False	False	False	False	False	False	False	False	False	False	False	False	False	False	False	False	False	True	False	False	False	False	False	False	True	False	False	True	True	False	False	True	False	False	False
W4Z984	W4Z984	N/A	N/A	Strongylocentrotus purpuratus	1735			http://www.uniprot.org/uniprot/W4Z984	GO:0007165 regulation			False	False	False	False	False	False	False	False	True	False	False	False	False	False	False	False	False	False	False	False	False	False	False	False	False	False	False	False	False	False	False	False	False	False	False	False	False	False
W4YUG2	W4YUG2	N/A	N/A	Strongylocentrotus purpuratus	212			http://www.uniprot.org/uniprot/W4YUG2	GO:0007264 regulation	GO:0005794 (other intracellular organelles, endomembrane system)	GO:0005525 (binding, carbohydrate derivative binding)	False	False	False	False	False	False	False	False	True	False	False	False	False	False	False	False	False	False	False	False	False	False	False	False	True	False	False	False	False	False	True	False	False	False	False	False	False	False
W4YKX5	W4YKX5	Transketolase	N/A	Strongylocentrotus purpuratus	622	Catalyzes the transfer of a two-carbon ketol group from a ketose donor to an aldose acceptor, via a covalent intermediate with the cofactor thiamine pyrophosphate.	Sedoheptulose 7-phosphate + D-glyceraldehyde 3-phosphate = D-ribose 5-phosphate + D-xylulose 5-phosphate.	http://www.uniprot.org/uniprot/W4YKX5	GO:0008152 metabolic process		GO:0046872 (binding, ion binding) GO:0004802 (catalytic activity, transferase activity)	False	False	False	False	False	False	False	True	False	False	False	False	False	False	False	False	False	False	False	False	False	False	False	False	False	False	False	False	False	False	True	True	False	False	False	False	False	False
W4YPS0	W4YPS0	Succinate dehydrogenase [ubiquinone] flavoprotein subunit, mitochondrial	N/A	Strongylocentrotus purpuratus	671	Flavoprotein (FP) subunit of succinate dehydrogenase (SDH) that is involved in complex II of the mitochondrial electron transport chain and is responsible for transferring electrons from succinate to ubiquinone (coenzyme Q).	Succinate + a quinone = fumarate + a quinol.	http://www.uniprot.org/uniprot/W4YPS0	GO:0009061 cellular processGO:0006121 cellular processGO:0006099 cellular process	GO:0005749 (mitochondria, envelope)	GO:0009055 (electron carrier activity) GO:0050660 (binding, cofactor binding) GO:0008177 (catalytic activity, oxidoreductase activity)	False	True	False	False	False	False	False	False	False	False	False	False	False	False	False	False	False	True	False	False	False	False	False	False	False	False	False	False	False	False	True	True	False	False	False	False	False	False
W4YSK9	W4YSK9	N/A	N/A	Strongylocentrotus purpuratus	1217			http://www.uniprot.org/uniprot/W4YSK9	GO:0009311 metabolic process		GO:0004573 (catalytic activity, hydrolase activity)	False	False	False	False	False	False	False	True	False	False	False	False	False	False	False	False	False	False	False	False	False	False	False	False	False	False	False	False	False	False	False	True	False	False	False	False	False	False
Q94760	Q94760	ATP synthase subunit alpha	N/A	Strongylocentrotus purpuratus	551	Produces ATP from ADP in the presence of a proton gradient across the membrane.		http://www.uniprot.org/uniprot/Q94760	GO:0015986 cellular process	GO:0045261 (macromolecular complex, intracellular)	GO:0005524 (binding, carbohydrate derivative binding) GO:0046933 (catalytic activity, hydrolase activity)	False	True	False	False	False	False	False	False	False	False	False	False	False	False	False	False	False	False	False	False	False	False	False	False	False	False	True	False	False	False	True	True	False	False	False	False	False	False
W4YP78	W4YP78	ATP synthase subunit alpha	N/A	Strongylocentrotus purpuratus	581	Produces ATP from ADP in the presence of a proton gradient across the membrane.		http://www.uniprot.org/uniprot/W4YP78	GO:0015986 cellular process	GO:0045261 (macromolecular complex, intracellular)	GO:0005524 (binding, carbohydrate derivative binding) GO:0046933 (catalytic activity, hydrolase activity)	False	True	False	False	False	False	False	False	False	False	False	False	False	False	False	False	False	False	False	False	False	False	False	False	False	False	True	False	False	False	True	True	False	False	False	False	False	False
W4XS19	W4XS19	Superoxide dismutase [Cu-Zn]	N/A	Strongylocentrotus purpuratus	130	Destroys radicals which are normally produced within the cells and which are toxic to biological systems.	2 superoxide + 2 H(+) = O(2) + H(2)O(2).	http://www.uniprot.org/uniprot/W4XS19	GO:0019430 cellular process	GO:0005737 (cytoplasm, intracellular)	GO:0005507 (binding, ion binding) GO:0004784 (antioxidant activity, superoxide dismutase activity) GO:0008270 (binding, ion binding)	False	True	False	False	False	False	False	False	False	False	False	False	False	False	False	False	False	False	False	False	False	False	False	False	False	False	False	True	False	True	True	False	False	False	False	False	False	False
Q5EAJ7	Q5EAJ7	Major vault protein	MVP	Strongylocentrotus purpuratus		Required for normal vault structure. Vaults are multi-subunit structures that may act as scaffolds for proteins involved in signal transduction. Vaults may also play a role in nucleo-cytoplasmic transport (By similarity).		http://www.uniprot.org/uniprot/Q5EAJ7	GO:0023051 regulation	GO:0005737 (cytoplasm, intracellular) GO:0030529 (nucleus, intracellular) GO:0005634 (nucleus, intracellular)		False	False	False	False	False	False	False	False	True	False	False	False	False	False	False	False	False	False	True	False	False	False	False	False	False	False	False	True	False	False	False	False	False	False	False	False	False	False
W4YDK4	W4YDK4	N/A	N/A	Strongylocentrotus purpuratus	107			http://www.uniprot.org/uniprot/W4YDK4	GO:0030490 cellular component organization or biogenesisGO:0000028 cellular component organization or biogenesisGO:0006412 cellular process	GO:0022627 (ribosome, intracellular)	GO:0003723 (binding, heterocyclic compound binding) GO:0003735 (structural molecule activity, structural constituent of ribosome)	False	True	False	False	False	False	False	False	False	False	False	True	False	False	True	False	False	False	False	False	False	False	False	False	False	False	False	False	False	False	True	False	False	False	True	False	False	False
W4XSQ9	W4XSQ9	N/A	N/A	Strongylocentrotus purpuratus	1581			http://www.uniprot.org/uniprot/W4XSQ9	GO:0055085 localization	GO:0005887 (plasma membrane, cell periphery)	GO:0005524 (binding, carbohydrate derivative binding) GO:0042626 (catalytic activity, hydrolase activity)	False	False	False	False	False	False	True	False	False	False	False	False	False	False	False	False	False	False	False	False	False	True	False	False	False	False	False	False	False	False	True	True	False	False	False	False	False	False
Q07265	Q07265	N/A	COLP3alpha	Strongylocentrotus purpuratus	1752			http://www.uniprot.org/uniprot/Q07265		GO:0005604 (extracellular, extracellular matrix) GO:0005581 (macromolecular complex, protein complex)	GO:0005201 (structural molecule activity, extracellular matrix structural constituent)	False	False	False	False	False	False	False	False	False	False	False	False	False	False	False	False	False	False	False	False	False	False	False	True	False	False	True	False	False	False	False	False	False	False	True	False	False	False
W4Z5W0	W4Z5W0	N/A	N/A	Strongylocentrotus purpuratus	114			http://www.uniprot.org/uniprot/W4Z5W0				False	False	False	False	False	False	False	False	False	False	False	False	False	False	False	False	False	False	False	False	False	False	False	False	False	False	False	False	False	False	False	False	False	False	False	False	False	False
Q26613	Q26613	77 kDa echinoderm microtubule-associated protein	EMAP	Strongylocentrotus purpuratus	686	May modify the assembly dynamics of microtubules, such that microtubules are slightly longer, but more dynamic.		http://www.uniprot.org/uniprot/Q26613		GO:0005737 (cytoplasm, intracellular) GO:0005874 (cytoskeleton, intracellular) GO:0015630 (cytoskeleton, intracellular)	GO:0008017 (binding, protein binding)	False	False	False	False	False	False	False	False	False	False	False	False	False	False	False	False	False	False	False	False	True	False	False	False	False	False	False	True	False	False	True	False	False	False	False	False	False	False
P53472	P53472	Actin, cytoskeletal 1A	CYIA	Strongylocentrotus purpuratus	376	Actins are highly conserved proteins that are involved in various types of cell motility and are ubiquitously expressed in all eukaryotic cells.		http://www.uniprot.org/uniprot/P53472		GO:0005737 (cytoplasm, intracellular) GO:0005856 (cytoskeleton, intracellular)	GO:0005524 (binding, carbohydrate derivative binding)	False	False	False	False	False	False	False	False	False	False	False	False	False	False	False	False	False	False	False	False	True	False	False	False	False	False	False	True	False	False	True	False	False	False	False	False	False	False
P69005	P69005	Actin, cytoskeletal 2B	CYIIB	Strongylocentrotus purpuratus	376	Actins are highly conserved proteins that are involved in various types of cell motility and are ubiquitously expressed in all eukaryotic cells.		http://www.uniprot.org/uniprot/P69005		GO:0005737 (cytoplasm, intracellular) GO:0005856 (cytoskeleton, intracellular)	GO:0005524 (binding, carbohydrate derivative binding)	False	False	False	False	False	False	False	False	False	False	False	False	False	False	False	False	False	False	False	False	True	False	False	False	False	False	False	True	False	False	True	False	False	False	False	False	False	False
Q26639	Q26639	N/A	COLP2alpha	Strongylocentrotus purpuratus	3198			http://www.uniprot.org/uniprot/Q26639		GO:0005581 (macromolecular complex, protein complex) GO:0005578 (extracellular, extracellular matrix)	GO:0005201 (structural molecule activity, extracellular matrix structural constituent)	False	False	False	False	False	False	False	False	False	False	False	False	False	False	False	False	False	False	False	False	False	False	False	True	False	False	True	False	False	False	False	False	False	False	True	False	False	False
W4YWW4	W4YWW4	N/A	N/A	Strongylocentrotus purpuratus	562			http://www.uniprot.org/uniprot/W4YWW4			GO:0004040 (catalytic activity, hydrolase activity)	False	False	False	False	False	False	False	False	False	False	False	False	False	False	False	False	False	False	False	False	False	False	False	False	False	False	False	False	False	False	False	True	False	False	False	False	False	False
W4YEW9	W4YEW9	N/A	N/A	Strongylocentrotus purpuratus	680			http://www.uniprot.org/uniprot/W4YEW9				False	False	False	False	False	False	False	False	False	False	False	False	False	False	False	False	False	False	False	False	False	False	False	False	False	False	False	False	False	False	False	False	False	False	False	False	False	False
W4YXR7	W4YXR7	N/A	N/A	Strongylocentrotus purpuratus	563			http://www.uniprot.org/uniprot/W4YXR7				False	False	False	False	False	False	False	False	False	False	False	False	False	False	False	False	False	False	False	False	False	False	False	False	False	False	False	False	False	False	False	False	False	False	False	False	False	False
W4ZIJ4	W4ZIJ4	N/A	N/A	Strongylocentrotus purpuratus	420			http://www.uniprot.org/uniprot/W4ZIJ4				False	False	False	False	False	False	False	False	False	False	False	False	False	False	False	False	False	False	False	False	False	False	False	False	False	False	False	False	False	False	False	False	False	False	False	False	False	False
W4Y6F5	W4Y6F5	NAD(P)H-hydrate epimerase	N/A	Strongylocentrotus purpuratus	227	Catalyzes the epimerization of the S- and R-forms of NAD(P)HX, a damaged form of NAD(P)H that is a result of enzymatic or heat-dependent hydration. This is a prerequisite for the S-specific NAD(P)H-hydrate dehydratase to allow the repair of both epimers of NAD(P)HX.	(6R)-6-beta-hydroxy-1,4,5,6-tetrahydronicotinamide-adenine dinucleotide phosphate = (6S)-6-beta-hydroxy-1,4,5,6-tetrahydronicotinamide-adenine dinucleotide phosphate.	http://www.uniprot.org/uniprot/W4Y6F5		GO:0005739 (mitochondria, intracellular)	GO:0046872 (binding, ion binding) GO:0052856 (catalytic activity, isomerase activity) GO:0052857 (catalytic activity, isomerase activity) GO:0000166 (binding, heterocyclic compound binding)	False	False	False	False	False	False	False	False	False	False	False	False	False	False	False	False	False	True	False	False	False	False	False	False	False	False	False	False	False	False	True	True	False	False	False	False	False	False
Q0E669	Q0E669	N/A	cmas	Strongylocentrotus purpuratus	406			http://www.uniprot.org/uniprot/Q0E669				False	False	False	False	False	False	False	False	False	False	False	False	False	False	False	False	False	False	False	False	False	False	False	False	False	False	False	False	False	False	False	False	False	False	False	False	False	False
W4ZAK5	W4ZAK5	Serine/threonine-protein phosphatase	N/A	Strongylocentrotus purpuratus	308		[a protein]-serine/threonine phosphate + H(2)O = [a protein]-serine/threonine + phosphate.	http://www.uniprot.org/uniprot/W4ZAK5			GO:0004721 (catalytic activity, hydrolase activity)	False	False	False	False	False	False	False	False	False	False	False	False	False	False	False	False	False	False	False	False	False	False	False	False	False	False	False	False	False	False	False	True	False	False	False	False	False	False
W4YE66	W4YE66	N/A	N/A	Strongylocentrotus purpuratus	332			http://www.uniprot.org/uniprot/W4YE66			GO:0016491 (catalytic activity, oxidoreductase activity) GO:0008270 (binding, ion binding)	False	False	False	False	False	False	False	False	False	False	False	False	False	False	False	False	False	False	False	False	False	False	False	False	False	False	False	False	False	False	True	True	False	False	False	False	False	False
W4Y5K6	W4Y5K6	N/A	N/A	Strongylocentrotus purpuratus	214			http://www.uniprot.org/uniprot/W4Y5K6				False	False	False	False	False	False	False	False	False	False	False	False	False	False	False	False	False	False	False	False	False	False	False	False	False	False	False	False	False	False	False	False	False	False	False	False	False	False
W4YIJ3	W4YIJ3	Transgelin	N/A	Strongylocentrotus purpuratus	510			http://www.uniprot.org/uniprot/W4YIJ3				False	False	False	False	False	False	False	False	False	False	False	False	False	False	False	False	False	False	False	False	False	False	False	False	False	False	False	False	False	False	False	False	False	False	False	False	False	False
Q4VY61	Q4VY61	N/A	eef1G	Strongylocentrotus purpuratus	425			http://www.uniprot.org/uniprot/Q4VY61			GO:0003746 (binding, heterocyclic compound binding)	False	False	False	False	False	False	False	False	False	False	False	False	False	False	False	False	False	False	False	False	False	False	False	False	False	False	False	False	False	False	True	False	False	False	False	False	False	False
W4YAQ8	W4YAQ8	N/A	N/A	Strongylocentrotus purpuratus	121			http://www.uniprot.org/uniprot/W4YAQ8			GO:0005524 (binding, carbohydrate derivative binding)	False	False	False	False	False	False	False	False	False	False	False	False	False	False	False	False	False	False	False	False	False	False	False	False	False	False	False	False	False	False	True	False	False	False	False	False	False	False
W4XIN2	W4XIN2	N/A	N/A	Strongylocentrotus purpuratus	2572			http://www.uniprot.org/uniprot/W4XIN2				False	False	False	False	False	False	False	False	False	False	False	False	False	False	False	False	False	False	False	False	False	False	False	False	False	False	False	False	False	False	False	False	False	False	False	False	False	False
W4XIN6	W4XIN6	N/A	N/A	Strongylocentrotus purpuratus	5108			http://www.uniprot.org/uniprot/W4XIN6				False	False	False	False	False	False	False	False	False	False	False	False	False	False	False	False	False	False	False	False	False	False	False	False	False	False	False	False	False	False	False	False	False	False	False	False	False	False
W4XCY0	W4XCY0	N/A	N/A	Strongylocentrotus purpuratus	2328			http://www.uniprot.org/uniprot/W4XCY0				False	False	False	False	False	False	False	False	False	False	False	False	False	False	False	False	False	False	False	False	False	False	False	False	False	False	False	False	False	False	False	False	False	False	False	False	False	False
A0A093I8V9	A0A093I8V9	N/A		Struthio camelus australis	392			http://www.uniprot.org/uniprot/A0A093I8V9	GO:0009086 cellular process	GO:0005737 (cytoplasm, intracellular)	GO:0047150 (catalytic activity, transferase activity) GO:0008270 (binding, ion binding)	False	True	False	False	False	False	False	False	False	False	False	False	False	False	False	False	False	False	False	False	False	False	False	False	False	False	False	True	False	False	True	True	False	False	False	False	False	False
A6XH17	A6XH17	N/A	AK	Suberites ficus	382			http://www.uniprot.org/uniprot/A6XH17			GO:0005524 (binding, carbohydrate derivative binding) GO:0016301 (catalytic activity, transferase activity)	False	False	False	False	False	False	False	False	False	False	False	False	False	False	False	False	False	False	False	False	False	False	False	False	False	False	False	False	False	False	True	True	False	False	False	False	False	False
Q703I5	Q703I5	N/A	gelS	Suberites ficus	366			http://www.uniprot.org/uniprot/Q703I5				False	False	False	False	False	False	False	False	False	False	False	False	False	False	False	False	False	False	False	False	False	False	False	False	False	False	False	False	False	False	False	False	False	False	False	False	False	False
A0A158R9N7	A0A158R9N7	N/A	N/A	Taenia asiatica	1342	Tubulin is the major constituent of microtubules. It binds two moles of GTP, one at an exchangeable site on the beta chain and one at a non-exchangeable site on the alpha chain.		http://www.uniprot.org/uniprot/A0A158R9N7	GO:0007017 cellular process	GO:0005737 (cytoplasm, intracellular) GO:0005874 (cytoskeleton, intracellular)	GO:0005525 (binding, carbohydrate derivative binding) GO:0003924 (catalytic activity, hydrolase activity) GO:0005200 (structural molecule activity, structural constituent of cytoskeleton)	False	True	False	False	False	False	False	False	False	False	False	False	False	False	False	False	False	False	False	False	True	False	False	False	False	False	False	True	False	False	True	True	False	False	True	False	False	False
A0A090AIA7	A0A090AIA7	N/A		Thioploca ingrica	2127			http://www.uniprot.org/uniprot/A0A090AIA7				False	False	False	False	False	False	False	False	False	False	False	False	False	False	False	False	False	False	False	False	False	False	False	False	False	False	False	False	False	False	False	False	False	False	False	False	False	False
A0A099ZNZ6	A0A099ZNZ6	Ribosomal protein		Tinamus guttatus	216			http://www.uniprot.org/uniprot/A0A099ZNZ6	GO:0006412 cellular process	GO:0015934 (ribosome, intracellular)	GO:0003723 (binding, heterocyclic compound binding) GO:0003735 (structural molecule activity, structural constituent of ribosome)	False	True	False	False	False	False	False	False	False	False	False	False	False	False	True	False	False	False	False	False	False	False	False	False	False	False	False	False	False	False	True	False	False	False	True	False	False	False
A0A0B2V6D3	A0A0B2V6D3	N/A	let-70	Toxocara canis	129			http://www.uniprot.org/uniprot/A0A0B2V6D3			GO:0005524 (binding, carbohydrate derivative binding)	False	False	False	False	False	False	False	False	False	False	False	False	False	False	False	False	False	False	False	False	False	False	False	False	False	False	False	False	False	False	True	False	False	False	False	False	False	False
A0A0V0G9Q6	A0A0V0G9Q6	N/A	N/A	Triatoma dimidiata	452			http://www.uniprot.org/uniprot/A0A0V0G9Q6			GO:0008270 (binding, ion binding)	False	False	False	False	False	False	False	False	False	False	False	False	False	False	False	False	False	False	False	False	False	False	False	False	False	False	False	False	False	False	True	False	False	False	False	False	False	False
D6WPN5	D6WPN5	N/A		Tribolium castaneum	499			http://www.uniprot.org/uniprot/D6WPN5	GO:0006434 cellular process	GO:0005737 (cytoplasm, intracellular)	GO:0005524 (binding, carbohydrate derivative binding) GO:0004828 (catalytic activity, ligase activity)	False	True	False	False	False	False	False	False	False	False	False	False	False	False	False	False	False	False	False	False	False	False	False	False	False	False	False	True	False	False	True	True	False	False	False	False	False	False
A0A139WDC8	A0A139WDC8	N/A		Tribolium castaneum	478			http://www.uniprot.org/uniprot/A0A139WDC8	GO:0034314 regulation	GO:0005885 (cytoskeleton, intracellular)		False	False	False	False	False	False	False	False	True	False	False	False	False	False	False	False	False	False	False	False	True	False	False	False	False	False	False	False	False	False	False	False	False	False	False	False	False	False
A0A0K2QKA0	A0A0K2QKA0	N/A	AK1	Tropiometra macrodiscus	420			http://www.uniprot.org/uniprot/A0A0K2QKA0			GO:0005524 (binding, carbohydrate derivative binding) GO:0016301 (catalytic activity, transferase activity)	False	False	False	False	False	False	False	False	False	False	False	False	False	False	False	False	False	False	False	False	False	False	False	False	False	False	False	False	False	False	True	True	False	False	False	False	False	False
Q27121	Q27121	N/A	N/A	Urechis caupo	658			http://www.uniprot.org/uniprot/Q27121			GO:0005524 (binding, carbohydrate derivative binding)	False	False	False	False	False	False	False	False	False	False	False	False	False	False	False	False	False	False	False	False	False	False	False	False	False	False	False	False	False	False	True	False	False	False	False	False	False	False
Q6GQE7	Q6GQE7	Ubiquitin-like-conjugating enzyme ATG3	atg3	Xenopus laevis	313	E2 conjugating enzyme required for the cytoplasm to vacuole transport (Cvt), autophagy, and mitochondrial homeostasis. Responsible for the E2-like covalent binding of phosphatidylethanolamine to the C-terminal Gly of atg8-like proteins (gabarap, gabarapl1, gabarapl2 or map1lc3a). The atg12-atg5 conjugate plays a role of an E3 and promotes the transfer of atg8-like proteins from atg3 to phosphatid…		http://www.uniprot.org/uniprot/Q6GQE7	GO:0000045 cellular component organization or biogenesisGO:0043653 cellular component organization or biogenesisGO:0015031 localization	GO:0005737 (cytoplasm, intracellular)	GO:0019777 (catalytic activity, transferase activity) GO:0019776 (catalytic activity, transferase activity) GO:0016874 (catalytic activity, ligase activity)	False	False	False	False	False	False	True	False	False	False	False	True	False	False	False	False	False	False	False	False	False	False	False	False	False	False	False	True	False	False	False	True	False	False	False	False	False	False
Q6GP23	Q6GP23	N/A	efhd1	Xenopus laevis	231			http://www.uniprot.org/uniprot/Q6GP23			GO:0005509 (binding, ion binding)	False	False	False	False	False	False	False	False	False	False	False	False	False	False	False	False	False	False	False	False	False	False	False	False	False	False	False	False	False	False	True	False	False	False	False	False	False	False
Q28FE9	Q28FE9	N/A	SET	Xenopus tropicalis	280			http://www.uniprot.org/uniprot/Q28FE9	GO:0006334 cellular component organization or biogenesis	GO:0005634 (nucleus, intracellular)		False	False	False	False	False	False	False	False	False	False	False	True	False	False	False	False	False	False	True	False	False	False	False	False	False	False	False	False	False	False	False	False	False	False	False	False	False	False
Q28HY9	Q28HY9	40S ribosomal protein S8	rps8	Xenopus tropicalis	208			http://www.uniprot.org/uniprot/Q28HY9	GO:0006412 cellular process	GO:0005840 (ribosome, intracellular)	GO:0003735 (structural molecule activity, structural constituent of ribosome)	False	True	False	False	False	False	False	False	False	False	False	False	False	False	True	False	False	False	False	False	False	False	False	False	False	False	False	False	False	False	False	False	False	False	True	False	False	False
Q6P8G2	Q6P8G2	N/A	rps3	Xenopus tropicalis	246			http://www.uniprot.org/uniprot/Q6P8G2	GO:0006412 cellular process	GO:0015935 (ribosome, intracellular)	GO:0003723 (binding, heterocyclic compound binding) GO:0003735 (structural molecule activity, structural constituent of ribosome)	False	True	False	False	False	False	False	False	False	False	False	False	False	False	True	False	False	False	False	False	False	False	False	False	False	False	False	False	False	False	True	False	False	False	True	False	False	False
Q08BT8	Q08BT8	N/A	ddah1	Xenopus tropicalis	284			http://www.uniprot.org/uniprot/Q08BT8	GO:0006527 cellular processGO:0000052 cellular processGO:0045429 regulation		GO:0016403 (catalytic activity, hydrolase activity)	False	True	False	False	False	False	False	False	True	False	False	False	False	False	False	False	False	False	False	False	False	False	False	False	False	False	False	False	False	False	False	True	False	False	False	False	False	False
Q6PBC4	Q6PBC4	40S ribosomal protein S4	rps4	Xenopus tropicalis	263			http://www.uniprot.org/uniprot/Q6PBC4	GO:0007420 developmental processGO:0043009 developmental processGO:0006412 cellular process	GO:0022627 (ribosome, intracellular)	GO:0019843 (binding, heterocyclic compound binding) GO:0003735 (structural molecule activity, structural constituent of ribosome)	False	True	True	False	False	False	False	False	False	False	False	False	False	False	True	False	False	False	False	False	False	False	False	False	False	False	False	False	False	False	True	False	False	False	True	False	False	False
A0A067R8I0	A0A067R8I0	N/A		Zootermopsis nevadensis	593			http://www.uniprot.org/uniprot/A0A067R8I0	GO:0006164 cellular process		GO:0003937 (catalytic activity, hydrolase activity) GO:0004643 (catalytic activity, transferase activity)	False	True	False	False	False	False	False	False	False	False	False	False	False	False	False	False	False	False	False	False	False	False	False	False	False	False	False	False	False	False	False	True	False	False	False	False	False	False
A0A067QNN3	A0A067QNN3	Peptidyl-prolyl cis-trans isomerase E		Zootermopsis nevadensis	302	PPIases accelerate the folding of proteins. It catalyzes the cis-trans isomerization of proline imidic peptide bonds in oligopeptides.	Peptidylproline (omega=180) = peptidylproline (omega=0).	http://www.uniprot.org/uniprot/A0A067QNN3	GO:0006457 cellular process		GO:0000166 (binding, heterocyclic compound binding) GO:0003755 (catalytic activity, isomerase activity) GO:0003723 (binding, heterocyclic compound binding)	False	True	False	False	False	False	False	False	False	False	False	False	False	False	False	False	False	False	False	False	False	False	False	False	False	False	False	False	False	False	True	True	False	False	False	False	False	False
A0A067QM96	A0A067QM96	N/A		Zootermopsis nevadensis	212			http://www.uniprot.org/uniprot/A0A067QM96	GO:0007264 regulation	GO:0005622 (other, intracellular)	GO:0005525 (binding, carbohydrate derivative binding)	False	False	False	False	False	False	False	False	True	False	False	False	False	False	False	False	False	False	False	False	False	False	False	False	False	False	False	False	True	False	True	False	False	False	False	False	False	False
A0A067RWS2	A0A067RWS2	N/A		Zootermopsis nevadensis	220			http://www.uniprot.org/uniprot/A0A067RWS2	GO:0007264 regulation	GO:0005622 (other, intracellular)	GO:0005525 (binding, carbohydrate derivative binding)	False	False	False	False	False	False	False	False	True	False	False	False	False	False	False	False	False	False	False	False	False	False	False	False	False	False	False	False	True	False	True	False	False	False	False	False	False	False
A0A067R206	A0A067R206	Histidine ammonia-lyase		Zootermopsis nevadensis	663		L-histidine = urocanate + NH(3).	http://www.uniprot.org/uniprot/A0A067R206	GO:0019556 cellular processGO:0019557 cellular process	GO:0005737 (cytoplasm, intracellular)	GO:0004397 (catalytic activity, lyase activity)	False	True	False	False	False	False	False	False	False	False	False	False	False	False	False	False	False	False	False	False	False	False	False	False	False	False	False	True	False	False	False	True	False	False	False	False	False	False
A0A067R5R6	A0A067R5R6	N/A		Zootermopsis nevadensis	426			http://www.uniprot.org/uniprot/A0A067R5R6				False	False	False	False	False	False	False	False	False	False	False	False	False	False	False	False	False	False	False	False	False	False	False	False	False	False	False	False	False	False	False	False	False	False	False	False	False	False
A0A067RUI8	A0A067RUI8	N/A		Zootermopsis nevadensis	2453			http://www.uniprot.org/uniprot/A0A067RUI8			GO:0005509 (binding, ion binding)	False	False	False	False	False	False	False	False	False	False	False	False	False	False	False	False	False	False	False	False	False	False	False	False	False	False	False	False	False	False	True	False	False	False	False	False	False	False
[truncated: 3 more columns]

## Sheet: Sheet1
SwissProt Accession Number	Uniprot ID	NCBInr Accession Number	Name	Primary Gene Name	Taxonomy	Length	Function	Catalytic Activity	UniprotUrl	GO:Biological Process	GO:Cellular Component	GO:Molecular Function	GOBP_Biological regulation	GOBP_Cellular process	GOBP_Developmental process	GOBP_Growth	GOBP_Immune system process	GOBP_Interaction with cells and organisms	GOBP_Localization	GOBP_Metabolic process	GOBP_Regulation	GOBP_Reproduction	GOBP_Response to stimulus	GOBP_Other	GOCC_Endosome	GOCC_Chromosome	GOCC_Ribosome	GOCC_Golgi	GOCC_ER	GOCC_Mitochondria	GOCC_Nucleus	GOCC_Peroxisome/microbody	GOCC_Cytoskeleton	GOCC_Plasma membrane	GOCC_Cell surface	GOCC_Extracellular	GOCC_Other intracellular organelles	GOCC_Other cytoplasmic vesicle	GOCC_Macromolecular complex	GOCC_Cytoplasm	GOCC_Other	GOMF_Antioxidant Activity	GOMF_Binding	GOMF_Catalytic Activity	GOMF_Enzyme regulator activity	GOMF_Molecular transducer activity	GOMF_Structural molecule activity	GOMF_Transcription regulator activity	GOMF_Translation regulator activity
Phagosytosis
F7J220	F7J220		Scavenger receptor cysteine-rich domain superfamily protein	SRCR1	Patiria pectinifera	1128	Involved in aggregate formation and phagocytosis by larval mesenchyme cells and adult coelomocytes. Binds to bacteria and may act as an opsonin in the innate immune system.		http://www.uniprot.org/uniprot/F7J220	GO:0045087 immune system processGO:0006909 localization	GO:0030659 (other intracellular organelles, intracellular) GO:0016021 (other, membrane part)	GO:0005044 (molecular transducer activity, receptor activity)	FALSE	FALSE	FALSE	FALSE	TRUE	FALSE	TRUE	FALSE	FALSE	FALSE	FALSE	FALSE	FALSE	FALSE	FALSE	FALSE	FALSE	FALSE	FALSE	FALSE	FALSE	FALSE	FALSE	FALSE	TRUE	FALSE	FALSE	FALSE	TRUE	FALSE	FALSE	FALSE	FALSE	TRUE	FALSE	FALSE	FALSE
ECC
Q07265	Q07265		N/A	COLP3alpha	Strongylocentrotus purpuratus	1752			http://www.uniprot.org/uniprot/Q07265		GO:0005604 (extracellular, extracellular matrix) GO:0005581 (macromolecular complex, protein complex)	GO:0005201 (structural molecule activity, extracellular matrix structural constituent)	FALSE	FALSE	FALSE	FALSE	FALSE	FALSE	FALSE	FALSE	FALSE	FALSE	FALSE	FALSE	FALSE	FALSE	FALSE	FALSE	FALSE	FALSE	FALSE	FALSE	FALSE	FALSE	FALSE	TRUE	FALSE	FALSE	TRUE	FALSE	FALSE	FALSE	FALSE	FALSE	FALSE	FALSE	TRUE	FALSE	FALSE
[truncated: 4 more columns]
